# Supplementary material for: Camelina Seed Supplementation at Two Dietary Fat Levels Change Ruminal Bacterial Community Composition in a Dual-Flow Continuous Culture System
Source: Front Microbiol. 2017 Nov 3;8:2147. doi: 10.3389/fmicb.2017.02147 (PMC5675879; doi:10.3389/fmicb.2017.02147)
Supplement: Supplementary file 1 [file Table_3.XLSX]

## Sheet: Supplementary Table 3.1
Supplementary Table 3.1 Summary of the relative abundance of phyla in both of liquid and solid fractions in the effluent digesta1
Fractions	Groups	Fermenters	Periods	unclassified	Firmicutes	Bacteroidetes	Proteobacteria	Tenericutes	Spirochaetes	Fibrobacteres	Actinobacteria	Verrucomicrobia	TM7	WPS_2	SR1	Planctomycetes	Chloroflexi	Elusimicrobia	Synergistetes	LD1	Lentisphaerae	Acidobacteria	AD3	Armatimonadetes	Chlorobi	Fusobacteria	Gemmatimonadetes	GN02	Nitrospirae	NKB19
Liquid	F1P2_L	1	2	3.66136	40.638	44.2839	1.59123	2.47181	2.82713	1.08142	1.54488	0.471188	0.50981	0.0772439	0.424842	0.131315	0.115866	0.0772439	0.0463464	0.00772439	0.0308976	0	0	0	0	0	0.00772439	0	0	0
	F1P3_L	1	3	0.667639	21.4642	49.9271	25.9688	0.03837	0.644617	0.214872	0.974599	0.030696	0	0	0	0	0.00767401	0.015348	0.023022	0	0	0.015348	0	0	0	0	0	0	0.00767401	0
	F1P4_L	1	4	0.479616	38.2069	42.1443	15.0847	0.765839	1.74828	0.905082	0.402259	0.0232072	0.0464145	0	0.0696217	0	0	0.092829	0.0232072	0	0.00773575	0	0	0	0	0	0	0	0	0
	F1P5_L	1	5	1.46278	29.8637	32.4967	32.2966	0.0692894	1.22411	0.923859	1.34729	0.184772	0	0	0	0.00769882	0	0.0461929	0.0538918	0	0.0153976	0	0	0	0	0.00769882	0	0	0	0
	F2P2_L	2	2	1.20986	45.7693	42.7256	1.46096	0.821793	5.53949	0.859839	0.791356	0.311977	0.159793	0.0228276	0.136965	0.0532643	0.0532643	0.0532643	0.0228276	0	0	0.00760919	0	0	0	0	0	0	0	0
	F2P3_L	2	3	0.564317	51.9249	36.3559	8.859	0.371058	0.355597	0.525665	0.63389	0.0695733	0.0386518	0.0154607	0.146877	0.0154607	0.0154607	0.0231911	0.085034	0	0	0	0	0	0	0	0	0	0	0
	F2P5_L	2	5	0.261679	30.4549	63.5804	4.50242	0.431001	0.223197	0.084661	0.461787	0	0	0	0	0	0	0	0	0	0	0	0	0	0	0	0	0	0	0
	F3P2_L	3	2	0.726244	56.4559	36.7862	2.32398	0.198762	1.03203	1.08554	0.978518	0.206406	0.00764468	0	0	0.0152894	0	0.0535127	0.0764468	0.0152894	0.0152894	0.022934	0	0	0	0	0	0	0	0
	F3P3_L	3	3	2.26231	40.026	44.6958	4.82268	2.47631	1.75023	1.65851	1.00887	0.259859	0.206359	0.0229288	0.489147	0.0229288	0.0687863	0.114644	0.099358	0.00764292	0.00764292	0	0	0	0	0	0	0	0	0
	F3P4_L	3	4	0.716542	34.9873	43.1697	19.6086	0.0693428	0.184914	0	1.17112	0.0231143	0	0	0	0	0	0.00770475	0.061638	0	0	0	0	0	0	0	0	0	0	0
	F3P5_L	3	5	0.339114	26.7514	28.2158	43.1985	0.146435	0.377649	0.315992	0.585742	0.0154143	0.00770713	0	0	0	0	0.00770713	0.0231214	0	0.0154143	0	0	0	0	0	0	0	0	0
	F4P2_L	4	2	0.176638	43.8446	48.8288	1.36702	0.0307196	0.330236	0.0076799	5.18393	0.168958	0	0	0.0076799	0	0	0	0.0307196	0	0.0230397	0	0	0	0	0	0	0	0	0
	F4P3_L	4	3	2.24349	26.2251	47.5881	13.7443	2.97856	2.45789	2.05972	0.85758	0.107198	0.421133	0.0459418	1.1026	0.00765697	0.0612557	0.0612557	0.0306279	0	0.00765697	0	0	0	0	0	0	0	0	0
	F4P4_L	4	4	1.20176	33.8341	51.9143	5.88552	1.64086	2.05685	1.9413	0.708728	0.123257	0.277328	0.00770357	0.277328	0.0154071	0.00770357	0.0462214	0.0308143	0	0.0308143	0	0	0	0	0	0	0	0	0
	F4P5_L	4	5	0.751123	31.3768	40.3825	23.6565	1.02989	0.921481	1.14604	0.472356	0.00774353	0.170358	0	0.0154871	0	0.0309741	0.00774353	0.0309741	0	0	0	0	0	0	0	0	0	0	0
	F5P2_L	5	2	0.677079	54.3818	34.9311	8.02493	0.123105	0.692467	0.423175	0.438563	0.223128	0	0	0	0	0	0.0230822	0.0461645	0	0.0153882	0	0	0	0	0	0	0	0	0
	F5P3_L	5	3	1.56808	40.9408	45.5054	2.37541	3.82705	1.61466	2.20463	0.496817	0.124204	0.287222	0.0388138	0.978109	0.00776277	0.00776277	0	0.0232883	0	0	0	0	0	0	0	0	0	0	0
	F5P4_L	5	4	0.615053	28.254	63.9117	4.32075	0.46129	0.453602	1.26855	0.222957	0.0307527	0.138387	0	0.238333	0.00768817	0.0153763	0.0230645	0.0384408	0	0	0	0	0	0	0	0	0	0	0
	F5P5_L	5	5	2.27881	38.908	46.6774	6.62996	2.58469	0.856466	0.237057	0.971171	0.107058	0.129999	0	0.336469	0.0458821	0.0382351	0.145293	0.0458821	0	0.00764701	0	0	0	0	0	0	0	0	0
	F6P2_L	6	2	3.41648	34.7997	52.706	1.47392	1.59486	2.13908	1.32275	1.02041	0.687831	0.26455	0.0604686	0.173847	0.143613	0.0755858	0.0377929	0.0302343	0.0151172	0.0377929	0	0	0	0	0	0	0	0	0
	F6P3_L	6	3	0.122634	48.7238	43.2667	7.18173	0.130298	0.0153292	0	0.536522	0.0076646	0	0	0	0	0	0	0.0153292	0	0	0	0	0	0	0	0	0	0	0
	F6P4_L	6	4	2.03762	42.7665	48.0643	1.38715	1.66144	1.34013	1.12069	0.540752	0.336991	0.180251	0	0.282132	0.031348	0.039185	0.101881	0.0626959	0	0.0470219	0	0	0	0	0	0	0	0	0
	F6P5_L	6	5	1.80446	46.2005	43.5016	4.04449	1.28335	1.64113	0.412227	0.731119	0.140002	0.101112	0	0.054445	0.00777786	0	0.0388893	0.0388893	0	0	0	0	0	0	0	0	0	0	0
	F7P2_L	7	2	3.1329	43.3397	46.082	1.2409	1.2026	1.97625	0.949828	0.643432	0.436614	0.153198	0.0536193	0.421295	0.122558	0.107239	0.0382995	0.0459594	0	0.0536193	0	0	0	0	0	0	0	0	0
	F7P3_L	7	3	0.308785	36.398	49.1894	12.3746	0.131234	0.0540374	0.00771962	1.52077	0.00771962	0	0	0	0	0	0	0.00771962	0	0	0	0	0	0	0	0	0	0	0
	F7P4_L	7	4	0.981984	32.1271	55.7643	10.0905	0.317018	0.278358	0	0.255161	0	0	0	0	0	0	0.0541251	0.131447	0	0	0	0	0	0	0	0	0	0	0
	F7P5_L	7	5	0.787944	39.9403	40.9807	15.713	0.283048	0.619645	0.543146	1.05569	0.0152999	0.0229498	0	0.00764994	0.00764994	0	0	0.0229498	0	0	0	0	0	0	0	0	0	0	0
	F8P2_L	8	2	0.75916	44.7207	51.3595	1.09226	0.240143	0.728174	0.309861	0.681695	0.0464792	0.00774653	0	0	0.0154931	0	0.00774653	0.0309861	0	0	0	0	0	0	0	0	0	0	0
	F8P3_L	8	3	2.93983	27.002	57.296	0.734956	4.10351	2.50345	2.57235	0.811514	0.535906	0.313888	0.038279	0.727301	0.076558	0.0612464	0.199051	0.0306232	0	0.0535906	0	0	0	0	0	0	0	0	0
	F8P4_L	8	4	0.632863	50.7525	41.5914	4.89311	0.872115	0.46307	0.262406	0.478506	0	0.0231535	0	0	0	0	0	0.0154357	0	0	0	0	0	0	0.0154357	0	0	0	0
	F8P5_L	8	5	0.0462428	35.6763	61.4104	0.254335	0	0	0	2.56647	0	0	0	0	0	0	0	0.00770713	0	0	0	0	0	0	0.0385356	0	0	0	0
Solid	F1P3_P	1	3	2.77049	29.0786	53.3416	11.0588	0.0694552	0.316407	0.563359	2.53897	0.239234	0	0	0	0	0	0	0.0231517	0	0	0	0	0	0	0	0	0	0	0
	F1P4_P	1	4	0.662558	53.1664	41.5177	2.39599	1.26348	0.0847458	0.385208	0.40832	0	0.0693374	0	0	0	0	0	0.0385208	0	0	0	0	0	0	0.00770416	0	0	0	0
	F1P5_P	1	5	0.0308024	11.7357	87.9948	0.077006	0	0	0	0.107808	0	0	0	0	0	0	0	0.0077006	0	0	0	0	0	0	0.0462036	0	0	0	0
	F2P2_P	2	2	2.43492	52.3277	37.8101	1.07198	1.71516	1.22511	0.375191	0.490046	0.781011	1.317	0.00765697	0.267994	0.0765697	0	0.00765697	0.0689127	0	0.0153139	0	0	0.00765697	0	0	0	0	0	0
	F2P3_P	2	3	0.392428	35.2416	57.8409	5.21699	0.330871	0.023084	0	0.484765	0.261619	0	0	0	0.00769468	0	0	0.184672	0	0.0153894	0	0	0	0	0	0	0	0	0
	F2P4_P	2	4	1.76984	33.1247	59.51	4.18116	1.04336	0.0850143	0	0.200943	0	0	0	0	0	0	0.00772857	0.0772857	0	0	0	0	0	0	0	0	0	0	0
	F2P5_P	2	5	3.7057	35.0811	50.5881	8.73376	0.668871	0.184516	0.584301	0.353656	0	0.0768817	0	0.0153763	0	0	0	0.00768817	0	0	0	0	0	0	0	0	0	0	0
	F3P2_P	3	2	2.83055	55.0088	37.8653	1.51064	0.419623	0.602731	0.389105	0.602731	0.495918	0.00762951	0	0	0.0228885	0	0.00762951	0.198367	0	0.0381476	0	0	0	0	0	0	0	0	0
	F3P3_P	3	3	5.2804	41.3593	42.6699	2.30113	4.13746	0.708625	0.8153	0.571472	0.40384	0.540994	0.00761963	0.998171	0.0685767	0.0228589	0.0228589	0.0761963	0	0.0152393	0	0	0	0	0	0	0	0	0
	F3P4_P	3	4	2.61985	51.873	40.0485	0.735122	2.09588	0.453586	0.71166	0.297177	0.258075	0.516149	0	0.258075	0.0312818	0.00782044	0.00782044	0.0782044	0	0.00782044	0	0	0	0	0	0	0	0	0
	F3P5_P	3	5	2.73249	41.0486	50.6927	1.82931	1.63031	0.390356	0.512821	0.497512	0.137773	0.260237	0	0.191351	0.00765404	0	0.0153081	0.0535783	0	0	0	0	0	0	0	0	0	0	0
	F4P2_P	4	2	0.449578	35.2531	62.9951	0.51934	0.0310053	0.00775134	0	0.426324	0.302302	0	0	0	0	0	0	0.0155027	0	0	0	0	0	0	0	0	0	0	0
	F4P3_P	4	3	2.15934	40.4506	46.6558	3.21952	3.50795	0.389772	1.30964	0.452136	0.226068	0.608045	0.00779545	0.95884	0.00779545	0.00779545	0.00779545	0.0311818	0	0	0	0	0	0	0	0	0	0	0
	F4P4_P	4	4	1.06029	32.0641	61.7986	1.3776	1.42404	0.201223	1.1609	0.0851327	0.0541754	0.309574	0	0.425664	0	0	0.023218	0.0154787	0	0	0	0	0	0	0	0	0	0	0
	F4P5_P	4	5	0.479431	57.3539	36.1816	0.657284	0.100526	0.0154655	0	5.11135	0.00773276	0	0	0	0	0	0	0.0927931	0	0	0	0	0	0	0	0	0	0	0
	F5P2_P	5	2	0.812065	47.8113	46.2954	4.18407	0.116009	0.0618716	0.0696056	0.262954	0.247486	0	0	0.0309358	0	0	0.00773395	0.0850735	0	0.0154679	0	0	0	0	0	0	0	0	0
	F5P3_P	5	3	3.36922	40.7637	48.7646	1.03013	3.55511	0.286577	0.944931	0.131671	0.147161	0.495701	0	0.472465	0.0154907	0	0	0.0154907	0	0.00774533	0	0	0	0	0	0	0	0	0
	F5P4_P	5	4	1.79167	40.6267	51.2061	2.79221	1.43489	0.294734	0.566199	0.480881	0.310246	0.30249	0	0.124098	0.00775615	0	0	0.0620492	0	0	0	0	0	0	0	0	0	0	0
	F5P5_P	5	5	1.75031	28.2296	48.7841	18.9823	0.410471	0.240087	0.890644	0.557621	0.0851921	0.00774473	0	0.0232342	0.0154895	0	0	0.0154895	0	0.00774473	0	0	0	0	0	0	0	0	0
	F6P2_P	6	2	3.3618	58.8665	33.8509	0.690994	1.02484	0.326087	0.613354	0.326087	0.256211	0.364907	0.00776398	0.15528	0.0854037	0.00776398	0.015528	0.0465839	0	0	0	0	0	0	0	0	0	0	0
	F6P3_P	6	3	0.509102	39.1392	56.3792	3.00833	0.262265	0	0	0.640234	0.023141	0	0	0	0	0	0	0.0385683	0	0	0	0	0	0	0	0	0	0	0
	F6P4_P	6	4	1.17286	28.1181	63.8559	5.87965	0.176313	0.0153315	0.00766577	0.54427	0.130318	0.0229973	0	0.0153315	0	0	0	0.0613262	0	0	0	0	0	0	0	0	0	0	0
	F6P5_P	6	5	1.88766	40.5694	44.2142	9.53806	1.27379	0.191835	1.4733	0.352977	0.0767342	0.345304	0	0.0460405	0	0.0153468	0	0.0153468	0	0	0	0	0	0	0	0	0	0	0
	F7P2_P	7	2	3.25585	55.9364	34.4134	1.20529	0.735697	0.704391	0.767003	0.27393	0.52438	1.16616	0.00782656	0.75135	0.156531	0.00782656	0.0156531	0.0704391	0	0.00782656	0	0	0	0	0	0	0	0	0
	F7P3_P	7	3	0.714286	35.0854	56.972	6.12578	0.139752	0.00776398	0	0.939441	0.00776398	0	0	0	0	0	0	0.00776398	0	0	0	0	0	0	0	0	0	0	0
	F7P4_P	7	4	0.758504	34.1327	60.8566	0.766166	1.5783	0.206865	0.436715	0.237511	0.0766166	0.337113	0	0.59761	0	0	0.00766166	0.00766166	0	0	0	0	0	0	0	0	0	0	0
	F7P5_P	7	5	1.80946	19.7108	76.9487	1.01299	0.108259	0.0463965	0.100526	0.255181	0	0	0	0	0	0	0	0	0	0	0	0	0	0	0.00773276	0	0	0	0
	F8P2_P	8	2	1.63922	48.9832	45.612	0.873734	0.154643	0.595376	0.471662	1.05931	0.324751	0.00773216	0.00773216	0.0309286	0.0541251	0	0	0.139179	0	0.0463929	0	0	0	0	0	0	0	0	0
	F8P3_P	8	3	4.26977	45.258	43.1504	0.507376	3.18476	0.476153	1.24893	0.14831	0.14831	0.858637	0.0156116	0.577629	0.0468348	0.0156116	0.00780579	0.0858637	0	0	0	0	0	0	0	0	0	0	0
	F8P4_P	8	4	1.36371	39.7836	47.8364	6.70425	1.82843	0.571385	0.670425	0.251409	0.137132	0.373305	0.00761847	0.228554	0.0380923	0	0.0304739	0.144751	0	0.0304739	0	0	0	0	0	0	0	0	0
	F8P5_P	8	5	3.43058	34.727	45.4476	12.4895	0.467111	0.390535	1.28647	1.04143	0.497741	0	0	0	0.0612604	0	0.00765755	0.130178	0	0.0229727	0	0	0	0	0	0	0	0	0
			avereage	1.61466	39.3333	48.507	6.56257	1.08459	0.744408	0.658056	0.810097	0.175225	0.184768	0.00730503	0.194501	0.0232064	0.0127522	0.0236873	0.0504319	0.000738288	0.00966908	0.000740181	0	0.000123499	0	0.00198888	0.000124587	0	0.000123774	0
Note: 1 Only the relative abundance >0.1% of phyla were included.

## Sheet: Supplementary Table 3.2
Supplementary Table 3.2 Summary of the relative abundance of family in both of liquid and solid fractions in the effluent digesta1
Fractions	Group	fermenters	periods	unclassified	Prevotellaceae	Lachnospiraceae	Ruminococcaceae	Veillonellaceae	Paraprevotellaceae	Succinivibrionaceae	Fibrobacteraceae	Bacteroidaceae	Mogibacteriaceae	Spirochaetaceae	Coriobacteriaceae	Erysipelotrichaceae	Comamonadaceae	Desulfovibrionaceae	RFP12	Streptococcaceae	Clostridiaceae	F16	Pseudomonadaceae	Moraxellaceae	Anaeroplasmataceae	S24_7	Burkholderiaceae	Planococcaceae	Enterobacteriaceae	RF16	Pirellulaceae	Sphaerochaetaceae	Anaerolinaceae	Christensenellaceae	WCHB1_25	Alcaligenaceae	Dethiosulfovibrionaceae	Tissierellaceae	Xanthomonadaceae	Elusimicrobiaceae	Porphyromonadaceae	R4_41B	Lactobacillaceae	Leuconostocaceae	Oxalobacteraceae	R4_45B	Rhodospirillaceae	Syntrophomonadaceae	0319_6A21
Liquid	F1P2_L	1	2	26.0853	27.7769	21.9373	3.96261	2.2169	2.8503	0.679747	1.08142	0.718369	1.09686	1.78433	1.54488	1.62212	0.146763	0.19311	0.44029	3.36784	0.324425	0.50981	0.154488	0.0617951	0.146763	0.254905	0.0308976	0.038622	0.0231732	0.19311	0.131315	0.224007	0.115866	0.038622	0.0154488	0	0.0463464	0	0.0231732	0.0463464	0	0.0154488	0.00772439	0	0.00772439	0.0154488	0	0.00772439	0
	F1P3_L	1	3	3.79096	46.0978	5.70179	0.260916	10.3676	1.06669	25.2475	0.214872	0.023022	0.176502	0.606247	0.644617	4.54301	0	0.0844141	0.015348	0.283938	0.015348	0	0.00767401	0.015348	0.00767401	0.360678	0.00767401	0	0.00767401	0	0	0.03837	0.00767401	0	0.015348	0	0.023022	0.00767401	0	0	0	0	0	0	0.00767401	0	0	0	0.00767401
	F1P4_L	1	4	6.33558	36.4199	9.90176	1.89526	1.66319	1.75601	14.2492	0.905082	0.464145	0.526031	1.58583	0.402259	7.24839	0.0154715	0.061886	0.0232072	9.5227	5.94105	0.0464145	0	0.0154715	0.394523	0.185658	0	0.0386787	0	0.139243	0	0.116036	0	0	0	0	0.0232072	0	0	0.0232072	0	0	0.00773575	0	0.00773575	0	0	0	0
	F1P5_L	1	5	21.6029	25.2444	5.50466	0.331049	10.5166	1.58596	17.33	0.923859	0.100085	0.254061	1.16252	1.2934	13.0341	0.00769882	0.115482	0.169374	0.0769882	0.0153976	0	0.0230965	0	0	0.354146	0.00769882	0	0.00769882	0	0.00769882	0.00769882	0	0	0.0153976	0	0.0538918	0	0	0.0384941	0	0	0.00769882	0	0.0153976	0.0153976	0	0	0
	F2P2_L	2	2	11.7714	33.3587	15.3477	1.53706	1.93273	1.65119	0.951149	0.859839	0.783747	0.56308	5.16664	0.760919	5.26556	0	0.0684827	0.28154	18.1479	0.266322	0.159793	0.0228276	0.00760919	0.228276	0.0989195	0.0152184	0.00760919	0	0.106529	0.0532643	0.28154	0.0532643	0	0.0304368	0.00760919	0.0228276	0	0.00760919	0.0456552	0	0	0.038046	0	0	0	0	0	0
	F2P3_L	2	3	5.25665	28.4632	4.5068	0.742115	11.9125	1.68522	7.90816	0.525665	1.53834	0.378788	0.247372	0.541126	33.6503	0.0309215	0.108225	0.0695733	0.0541126	0.0231911	0.0386518	0	0.00773036	0.0773036	1.77025	0.00773036	0.0154607	0.0231911	0.100495	0.0154607	0.00773036	0.0154607	0.0154607	0	0	0.085034	0	0	0.0231911	0	0	0	0	0	0	0	0	0
	F2P5_L	2	5	49.6806	12.8069	5.74155	0.554145	9.57439	1.47772	4.05603	0.084661	0.192411	0.13084	0.215501	0.400216	1.04672	0.0153929	0.0923574	0	11.6062	1.45463	0	0	0.0153929	0.361733	0.0153929	0.00769645	0	0.253983	0	0	0.00769645	0	0	0	0	0	0	0	0	0	0	0.0230894	0	0	0	0	0	0
	F3P2_L	3	2	6.58207	30.3341	5.51181	0.688021	3.60829	1.2155	1.36075	1.08554	0.0840914	0.512193	0.879138	0.863848	45.4782	0	0.137604	0.145249	0.0840914	0.183472	0.00764468	0.137604	0.0305787	0.0611574	0.527483	0.00764468	0	0.0152894	0	0.0152894	0.0152894	0	0	0.0535127	0	0.0764468	0	0.0382234	0.0458681	0	0.00764468	0.0305787	0	0	0	0	0	0
	F3P3_L	3	3	13.9789	34.7294	7.84164	2.19352	5.4494	2.20116	3.79853	1.65851	2.12473	0.473861	1.18465	0.985937	20.2232	0.0152858	0.175787	0.198716	0.122287	0.12993	0.206359	0.0458575	0.0382146	0.259859	0.817793	0.0687863	0.0764292	0.0535005	0.198716	0.0229288	0.122287	0.0687863	0.0535005	0.0535005	0	0.099358	0.0152858	0.0152858	0.0458575	0	0.00764292	0.0382146	0	0	0.00764292	0	0	0
	F3P4_L	3	4	4.83859	34.2091	4.42253	0.624085	9.90831	2.56568	19.3158	0	0.130981	0.339009	0.169505	1.16342	18.8921	0.00770475	0.0539333	0	0.107867	0.547038	0	0.00770475	0.00770475	0	2.38847	0.00770475	0.00770475	0.0154095	0	0	0.0154095	0	0	0.0154095	0	0.061638	0	0.0154095	0	0	0	0.00770475	0	0.00770475	0	0	0	0
	F3P5_L	3	5	39.553	24.8555	3.09056	0.524085	6.84393	0.840077	6.34297	0.315992	0.16185	0.0770713	0.315992	0.493256	15.368	0	0.0924855	0.00770713	0.192678	0.115607	0.00770713	0	0	0.0231214	0.254335	0	0	0.0539499	0	0	0.0231214	0	0	0.00770713	0	0.0231214	0	0.00770713	0	0	0	0.285164	0	0	0.00770713	0	0	0
	F4P2_L	4	2	4.3929	42.347	4.27003	0.460794	5.49113	1.16735	0.983027	0.0076799	0.0844789	0.368635	0.322556	2.16573	32.9621	0	0.076799	0.0460794	0.0460794	0.0153598	0	0.0076799	0	0	1.45918	0	0	0	0	0	0	0	0	0.122878	0	0.0307196	0	0.0076799	0	0	0	0.0230397	0	0	0.0076799	0	0	0
	F4P3_L	4	3	13.6677	41.0949	7.86371	5.25268	2.84074	1.99847	13.17	2.05972	0.497703	0.336907	1.63859	0.742726	5.72741	0	0.130168	0.0918836	0.413476	0.32925	0.421133	0.00765697	0	0.191424	0.658499	0	0	0.0153139	0.168453	0.00765697	0.199081	0.0612557	0.0306279	0.0153139	0	0.0306279	0	0	0.0612557	0	0	0.130168	0	0	0	0	0	0
	F4P4_L	4	4	12.8264	41.7456	8.68962	1.62545	2.45744	1.71019	5.06895	1.9413	0.808875	0.600878	1.47908	0.701025	2.67314	0.00770357	0.130961	0.0385178	9.70649	6.16285	0.277328	0.0154071	0.0308143	0.362068	0.0154071	0.053925	0	0.0154071	0.277328	0.0154071	0.331253	0.00770357	0	0.0847392	0	0.0308143	0	0	0.0308143	0	0	0.00770357	0	0	0	0	0	0
	F4P5_L	4	5	11.6385	31.5472	7.13179	1.50999	7.5422	2.03655	21.2018	1.14604	0.154871	0.232306	0.875019	0.325228	12.289	0.0232306	0.0464612	0	0.162614	0.844045	0.170358	0.0232306	0.0464612	0.472356	0.0387177	0.0309741	0.0232306	0.0851789	0.0309741	0	0.0309741	0.0309741	0.00774353	0.00774353	0	0.0309741	0	0.00774353	0.00774353	0	0	0.00774353	0	0	0	0	0	0
	F5P2_L	5	2	6.6323	26.7754	5.24736	0.623221	3.53928	1.08487	7.58637	0.423175	0.107717	0.284681	0.661691	0.392398	44.241	0	0.107717	0.184658	0.246211	0	0	0.0384704	0	0.00769408	1.49265	0.0153882	0	0.0230822	0.00769408	0	0	0	0	0.0307763	0	0.0461645	0	0	0.0230822	0	0.00769408	0.00769408	0	0	0	0	0	0
	F5P3_L	5	3	14.6406	37.1759	7.32805	4.21518	1.94069	2.127	1.07126	2.20463	0.574445	0.489054	1.43611	0.473529	20.2453	0.0388138	0.131967	0.100916	3.73389	0.465766	0.287222	0	0.0465766	0.116442	0.807328	0.0310511	0	0.0232883	0.0155255	0.00776277	0.124204	0.00776277	0.0232883	0.0232883	0	0.0232883	0	0	0	0	0	0.0232883	0	0	0	0	0	0
	F5P4_L	5	4	5.1972	59.1297	7.03467	1.41462	5.17414	0.953333	3.89021	1.26855	0.353656	0.115323	0.384408	0.215269	7.88806	0	0.138387	0.0153763	3.32129	2.45253	0.138387	0	0	0.0538172	0.691935	0.00768817	0	0.00768817	0.0230645	0.00768817	0.0230645	0.0153763	0	0.0153763	0	0.0384408	0	0	0	0	0	0.00768817	0	0	0	0	0	0
	F5P5_L	5	5	25.1816	28.2098	13.3517	5.21526	2.98998	7.79995	0.107058	0.237057	0.550585	0.611761	0.389998	0.955877	1.29235	0.015294	0.198822	0.0535291	2.86763	6.59173	0.129999	0.0764701	0.0917642	0.894701	0.596467	0.0382351	0.0841172	0.022941	0.466468	0.0458821	0.198822	0.0382351	0.107058	0.0535291	0	0.0458821	0	0.015294	0.122352	0	0	0.0458821	0	0	0	0	0	0
	F6P2_L	6	2	32.4187	25.4422	15.6538	5.65382	2.1164	3.93046	0.718065	1.32275	2.1164	1.01285	1.82918	0.990174	0.95994	0.0377929	0.219199	0.566893	0.0831444	1.1867	0.26455	0.0377929	0.0226757	0.37037	0.808768	0.0831444	0.0529101	0.0377929	0.718065	0.143613	0.151172	0.0755858	0.31746	0.0907029	0	0.0302343	0.00755858	0.00755858	0.0151172	0	0.0226757	0.0151172	0	0	0.0226757	0	0	0
	F6P3_L	6	3	1.66322	39.6796	3.53338	0.344907	7.22772	1.30298	6.92113	0	0.0919752	0.19928	0.0076646	0.390894	37.2729	0.0076646	0.0536522	0	0.038323	0.0076646	0	0	0.0076646	0.0153292	0.973404	0	0	0.0153292	0	0	0.0076646	0	0	0.0076646	0	0.0153292	0	0	0	0	0	0.0229938	0	0	0	0	0	0
	F6P4_L	6	4	20.2821	30.0157	11.5282	2.69592	1.89655	3.48746	0.470219	1.12069	2.39028	0.862069	0.768025	0.509404	10.674	0.023511	0.203762	0.31348	1.74765	8.41693	0.180251	0.00783699	0.0783699	0.532915	0.595611	0.0548589	0.00783699	0.0705329	0.399687	0.031348	0.250784	0.039185	0.023511	0.023511	0	0.0626959	0	0	0.0548589	0	0	0.00783699	0	0	0	0	0.00783699	0
	F6P5_L	6	5	12.7479	31.7648	11.6435	3.53893	8.84343	3.16559	2.83892	0.412227	0.54445	0.458894	1.19779	0.552228	4.90783	0.00777786	0.101112	0.124446	15.0424	0.334448	0.101112	0.0155557	0.0388893	0.318892	0.420005	0.0622229	0	0.0155557	0.0311115	0.00777786	0.36556	0	0	0.0155557	0	0.0388893	0	0	0.0311115	0	0	0.0233336	0.00777786	0	0	0	0	0
	F7P2_L	7	2	23.3167	26.848	19.2187	4.91766	1.89966	3.24014	0.413635	0.949828	2.52777	0.919188	1.30218	0.635772	2.80352	0	0.206817	0.352355	7.75948	0.520873	0.153198	0	0.137878	0.382995	0.229797	0.076599	0.0382995	0.0229797	0.183838	0.122558	0.428954	0.107239	0.0459594	0.0382995	0	0.0459594	0	0	0.0153198	0	0.0076599	0.0076599	0	0	0	0	0.0076599	0
	F7P3_L	7	3	1.62112	46.6265	6.71607	0.254748	8.83125	0.524934	12.0349	0.00771962	0.0540374	0.185271	0.0540374	1.11163	19.7391	0.0231589	0.0694766	0	0.440019	0.00771962	0	0.0308785	0.0231589	0.061757	1.05759	0.0231589	0	0.0231589	0	0	0	0	0	0.00771962	0.0231589	0.00771962	0	0.00771962	0	0	0	0	0	0	0	0	0	0
	F7P4_L	7	4	6.08521	48.1172	7.77082	1.50004	7.98732	2.88409	9.34045	0	0.162375	0.224233	0.239697	0.255161	11.4204	0.00773216	0.0695894	0	0.78868	2.165	0	0	0.0231965	0.100518	0.525787	0	0	0.0309286	0	0	0.0386608	0	0	0	0	0.131447	0	0	0.0541251	0.00773216	0	0	0	0	0	0	0	0
	F7P5_L	7	5	4.80416	33.7209	5.14841	0.833843	10.2892	2.13433	13.5021	0.543146	2.12668	0.198898	0.596695	0.703794	8.02479	0.0764994	0.122399	0.00764994	12.041	2.53213	0.0229498	0.0458996	0.0611995	0.0917993	0.00764994	0.0229498	0	0.0305998	0.0305998	0.00764994	0.0152999	0	0	0.00764994	0.0152999	0.0229498	0	0.0152999	0	0.0152999	0	0.00764994	0.00764994	0	0	0	0	0
	F8P2_L	8	2	4.53947	47.0447	5.38384	0.704935	2.24649	0.836626	0.58099	0.309861	0.0309861	0.689441	0.511271	0.627469	35.1073	0	0.100705	0.0309861	0.216903	0.116198	0.00774653	0.00774653	0.00774653	0.17817	0.55775	0	0.00774653	0.0154931	0	0.0154931	0.0154931	0	0	0.0154931	0	0.0309861	0	0	0.00774653	0	0	0	0	0	0	0	0	0
	F8P3_L	8	3	23.7942	42.2141	11.1775	4.77722	1.11775	3.15419	0.0612464	2.57235	2.09769	0.972286	1.46226	0.811514	1.30149	0	0.130149	0.451692	0.0842137	0.58184	0.313888	0	0	0.451692	0.558873	0	0	0.0229674	0.252641	0.076558	0.298576	0.0612464	0.780891	0.0459348	0	0.0306232	0.0076558	0	0.160772	0	0.0076558	0.0229674	0	0	0.0153116	0	0	0
	F8P4_L	8	4	3.23377	37.1845	12.4334	2.05294	4.66157	1.86	4.63842	0.262406	1.26573	0.308713	0.432199	0.339585	1.87543	0	0.115768	0	25.9551	2.74755	0.0231535	0.00771784	0.0154357	0.231535	0	0	0	0.00771784	0	0	0.0308713	0	0	0	0	0.0154357	0	0	0	0	0	0	0	0	0	0	0	0
	F8P5_L	8	5	59.5607	0.146435	4.94798	0.439306	5.27938	0.16185	0.0462428	0	1.49518	0.123314	0	0.285164	0.878613	0.0308285	0.0847784	0	23.7225	0.0693642	0	0.0308285	0.0231214	0	0	0	0	0.0154143	0	0	0	0	0.00770713	0	0	0.00770713	0	0.00770713	0	0.0693642	0	0	0	0	0	0	0	0
Solid	F1P3_P	1	3	9.53851	43.4018	16.4532	0.416731	6.33585	2.94027	10.3643	0.563359	0	0.200648	0.300972	2.51582	5.43294	0	0.154345	0.0385862	0.0926069	0.0617379	0	0.0385862	0.00771724	0	0.841179	0.00771724	0	0	0	0	0.0154345	0	0	0.200648	0	0.0231517	0	0	0	0	0	0	0	0	0	0	0	0
	F1P4_P	1	4	4.03698	33.8367	35.5008	1.4792	11.5177	5.9168	2.2188	0.385208	0.223421	0.208012	0.0847458	0.385208	2.43451	0	0.100154	0	1.42527	0	0.0693374	0	0.0154083	0.00770416	0.00770416	0	0	0.0231125	0	0	0	0	0	0	0	0.0385208	0	0.00770416	0	0	0	0	0	0	0	0	0	0
	F1P5_P	1	5	86.8012	0.184814	4.88218	0.231018	4.57416	0.392731	0.0308024	0	0.600647	0.0462036	0	0.077006	0.25412	0	0.038503	0	1.66333	0.0077006	0	0.0077006	0	0	0.0154012	0	0	0	0	0	0	0	0	0	0	0.0077006	0	0	0	0.0231018	0	0.0231018	0	0	0	0	0	0
	F2P2_P	2	2	17.4196	23.7749	36.2021	2.64931	7.73354	4.08882	0.6049	0.375191	0.17611	0.359877	0.85758	0.490046	0.719755	0	0.313936	0.535988	0.574273	1.17917	1.317	0.0153139	0.00765697	0.00765697	0.0765697	0	0.00765697	0	0.0153139	0.0765697	0.0535988	0	0.00765697	0.214395	0	0.0689127	0	0	0	0	0.0229709	0	0	0	0.0153139	0	0	0
	F2P3_P	2	3	7.38689	43.9674	16.028	1.1542	9.9646	5.47091	4.53986	0	1.40043	0.277008	0.023084	0.423207	7.56387	0.023084	0.0923361	0.0923361	0.023084	0	0	0	0.0538627	0	1.008	0.0307787	0	0.0384734	0	0.00769468	0	0	0	0.169283	0	0.184672	0	0	0	0	0	0	0	0	0.00769468	0	0	0
	F2P4_P	2	4	8.69464	50.9081	18.1544	2.78229	3.34647	2.44996	4.04204	0	0.0463714	0.193214	0.0772857	0.200943	8.25412	0	0	0	0.131386	0.0927429	0	0	0	0.146843	0.316871	0.00772857	0	0.0154571	0	0	0.00772857	0	0	0	0	0.0772857	0	0.00772857	0.00772857	0	0	0	0	0	0	0	0	0
	F2P5_P	2	5	10.1945	40.5243	17.4521	1.72215	8.54924	3.40586	7.42677	0.584301	1.2378	0.0691935	0.184516	0.307527	6.0429	0.0307527	0.138387	0	0.507419	0.330591	0.0768817	0.00768817	0.0307527	0.00768817	0	0	0	0.00768817	0	0	0	0	0	0	0.00768817	0.00768817	0	0	0	0.00768817	0	0	0	0	0	0	0	0
	F3P2_P	3	2	11.2917	29.8085	17.9828	1.22072	9.56741	1.50301	0.77821	0.389105	0	0.62562	0.297551	0.526436	21.8814	0	0.289921	0.289921	0.030518	2.29648	0.00762951	0.0457771	0.0228885	0.00762951	0.633249	0	0	0.015259	0	0.0228885	0	0	0	0.190738	0	0.198367	0	0.00762951	0	0	0.015259	0	0	0	0.030518	0	0.00762951	0
	F3P3_P	3	3	22.0436	32.6196	25.5029	4.09174	3.6879	3.07071	1.88205	0.8153	0.358123	0.838159	0.365742	0.563852	0.906736	0	0.259067	0.274307	0.0304785	0.769582	0.540994	0.0152393	0.0228589	0.0228589	0.800061	0	0.0152393	0	0.0228589	0.0685767	0.0304785	0.0228589	0.0457178	0.121914	0	0.0761963	0	0	0.00761963	0	0	0.0380981	0	0	0.0152393	0	0.00761963	0
	F3P4_P	3	4	17.9088	28.0441	33.3385	4.19176	3.73817	2.94049	0.344099	0.71166	1.21999	0.766403	0.281536	0.289356	2.30703	0.00782044	0.187691	0.164229	0.140768	2.00203	0.516149	0.00782044	0.0391022	0.0312818	0.469227	0.0156409	0	0.0156409	0.0234613	0.0312818	0.0156409	0.00782044	0.0156409	0.0938453	0	0.0782044	0	0	0	0	0	0	0	0	0.00782044	0	0	0
	F3P5_P	3	5	17.8569	35.9587	24.1332	4.94451	4.69958	3.16877	1.14045	0.512821	0.160735	0.47455	0.336778	0.482204	2.65595	0.00765404	0.122465	0.0765404	1.17872	1.1328	0.260237	0.00765404	0.0306162	0.122465	0.344432	0.00765404	0	0	0	0.00765404	0.00765404	0	0	0.0612323	0	0.0535783	0	0	0	0	0	0	0	0	0	0	0.00765404	0
	F4P2_P	4	2	3.34858	57.794	10.6271	0.472832	6.85218	1.69754	0.34881	0	0.0310053	0.139524	0.00775134	0.418572	16.9367	0	0.0775134	0.046508	0.00775134	0	0	0	0	0	0.860398	0	0	0	0	0	0	0	0	0.255794	0	0.0155027	0	0.00775134	0	0	0	0	0	0	0	0	0	0
	F4P3_P	4	3	15.0452	38.8603	24.8831	4.72404	4.25631	2.86872	3.06361	1.30964	0.265045	0.335204	0.327409	0.436545	0.927658	0	0.0467727	0.124727	0.0155909	1.15373	0.608045	0	0	0.0389772	0.452136	0	0	0	0.0155909	0.00779545	0.0155909	0.00779545	0.0389772	0.101341	0	0.0311818	0	0	0	0	0	0.0155909	0	0	0	0	0	0
	F4P4_P	4	4	7.5149	55.5917	19.5496	4.07089	4.47334	1.57109	1.22282	1.1609	0.35601	0.0851327	0.178005	0.0851327	1.99675	0	0.0309574	0.00773934	0.294095	0.735237	0.309574	0.00773934	0.0154787	0.162526	0.448882	0.0154787	0.00773934	0.00773934	0.00773934	0	0.00773934	0	0	0.046436	0	0.0154787	0	0.00773934	0.00773934	0	0	0	0	0	0	0	0	0
	F4P5_P	4	5	13.9886	15.3418	10.3928	1.794	5.69131	3.17816	0.347974	0	0.154655	0.951129	0.00773276	5.04949	37.6508	0.030931	0.061862	0.00773276	0.572224	0.00773276	0	0.0231983	0.0541293	0	4.44633	0	0.00773276	0.0154655	0	0	0	0	0	0	0	0.0850603	0.0231983	0.00773276	0	0	0	0.00773276	0	0	0	0	0	0
	F5P2_P	5	2	7.17711	38.7548	15.1353	0.641918	8.05878	0.974478	3.77417	0.0696056	0.0386698	0.262954	0.0386698	0.247486	23.3952	0.00773395	0.185615	0.123743	0.0309358	0.00773395	0	0.0309358	0.00773395	0	0.726991	0	0	0	0	0	0	0	0	0.108275	0.00773395	0.0850735	0	0	0	0	0.0154679	0	0.00773395	0	0.0154679	0	0	0
	F5P3_P	5	3	18.3022	36.3566	27.1087	4.36837	2.52498	4.57749	0.588645	0.944931	0.123925	0.402757	0.263341	0.131671	2.12222	0	0.0774533	0.092944	0.193633	0.906204	0.495701	0	0.00774533	0.00774533	0.240105	0.0154907	0	0.00774533	0	0.0154907	0	0	0.0154907	0.0542173	0	0.0154907	0	0.00774533	0	0	0	0.00774533	0	0	0.00774533	0	0	0
	F5P4_P	5	4	10.781	40.5414	23.695	3.83154	6.33677	2.86202	2.55177	0.566199	0.279221	0.604979	0.116342	0.465369	3.49027	0	0.108586	0.0465369	0.310246	1.24098	0.30249	0	0.00775615	0.00775615	1.38059	0.00775615	0	0.0155123	0.0310246	0.00775615	0.00775615	0	0.00775615	0.263709	0	0.0620492	0	0.00775615	0	0	0	0.0465369	0	0	0	0	0	0
	F5P5_P	5	5	26.2004	40.2261	15.9619	1.14622	7.10192	1.97491	2.39312	0.890644	0.0309789	0.154895	0.123916	0.534387	2.53253	0	0.0774473	0.0542131	0.100682	0.13166	0.00774473	0	0	0	0.224597	0	0	0.00774473	0	0.0154895	0	0	0	0.0309789	0	0.0154895	0	0	0	0	0	0.0464684	0	0	0.00774473	0	0	0
	F6P2_P	6	2	21.5062	18.8121	40.8385	5.5823	1.78571	3.31522	0.194099	0.613354	0.706522	0.799689	0.217391	0.318323	0.326087	0.015528	0.380435	0.163043	0.00776398	2.91149	0.364907	0.00776398	0.015528	0.015528	0.364907	0.00776398	0.00776398	0.00776398	0.0698758	0.0854037	0.00776398	0.00776398	0.256211	0.0698758	0	0.0465839	0	0	0	0	0.0232919	0	0	0	0	0	0	0
	F6P3_P	6	3	4.90589	47.4468	13.4758	1.16476	4.95218	4.21166	2.85406	0	0.023141	0.154273	0	0.632521	19.261	0.00771367	0.069423	0	0.023141	0	0	0	0.00771367	0.00771367	0.663376	0	0	0	0	0	0	0	0	0.023141	0	0.0385683	0	0.0308547	0	0	0	0.023141	0	0	0	0	0	0
	F6P4_P	6	4	8.59333	49.6972	11.3223	1.80912	4.8601	4.89843	5.711	0.00766577	0.0459946	0.25297	0.0153315	0.54427	9.49789	0.00766577	0.0229973	0.00766577	0.0383289	0.099655	0.0229973	0.00766577	0.0153315	0	2.20008	0.0229973	0	0.00766577	0	0	0	0	0	0.122652	0	0.0613262	0	0.00766577	0	0	0	0.0613262	0	0	0	0	0	0
	F6P5_P	6	5	16.2753	31.1464	22.3143	4.95703	5.06446	3.21516	7.45856	1.4733	0.0383671	0.153468	0.176489	0.345304	5.96992	0	0.0383671	0.0153468	0.0690608	0.675261	0.345304	0	0.0613874	0.00767342	0.0306937	0.00767342	0	0	0	0	0	0.0153468	0.0230203	0.0613874	0	0.0153468	0	0.0230203	0	0	0	0	0	0	0	0	0	0
	F7P2_P	7	2	19.5664	19.9108	41.4338	3.51413	2.93496	2.68451	0.297409	0.767003	1.08789	1.05659	0.493073	0.27393	0.641778	0	0.493073	0.297409	0.641778	1.72184	1.16616	0.0234797	0.148705	0.0939188	0.156531	0.0156531	0.00782656	0.00782656	0.0234797	0.156531	0.0391328	0.00782656	0.0234797	0.195664	0	0.0704391	0	0	0	0	0.0234797	0	0	0	0.00782656	0	0	0
	F7P3_P	7	3	2.47671	53.6102	15.0311	0.209627	5.06211	1.07143	6.02484	0	0.015528	0.11646	0.00776398	0.916149	14.309	0.00776398	0.0232919	0	0.163043	0.0232919	0	0	0.0232919	0.015528	0.830745	0	0	0.00776398	0	0	0	0	0	0.00776398	0	0.00776398	0	0.015528	0	0	0	0	0	0	0	0	0	0
	F7P4_P	7	4	7.40116	54.2522	16.1584	2.53601	2.99571	1.80049	0.64358	0.436715	0.383083	0.214527	0.18388	0.237511	10.6727	0	0.04597	0.00766166	0.337113	0.337113	0.337113	0	0.00766166	0.191542	0.658903	0.00766166	0	0.00766166	0.0306466	0	0.00766166	0	0.00766166	0.0689549	0	0.00766166	0	0	0	0	0	0.022985	0	0	0	0	0	0
	F7P5_P	7	5	64.1973	10.5629	12.9137	0.417569	5.25054	4.18342	0.811939	0.100526	0.0773276	0.115991	0.0463965	0.239715	0.355707	0	0.13919	0	0.440767	0.0541293	0	0	0.0154655	0.0154655	0	0	0.00773276	0.00773276	0	0	0	0	0	0	0	0	0	0	0	0	0	0	0	0	0	0	0	0
	F8P2_P	8	2	8.71414	39.2407	18.9283	1.54643	6.60326	1.41498	0.309286	0.471662	0	1.12116	0.139179	1.02064	18.7273	0	0.278358	0.100518	0.154643	0.39434	0.00773216	0.0154643	0	0.00773216	0.324751	0	0	0	0	0.0541251	0	0	0	0.2165	0	0.131447	0	0	0	0	0.00773216	0	0	0	0.0463929	0	0	0
	F8P3_P	8	3	19.9126	32.2926	29.6698	4.69128	2.84131	2.38077	0.171727	1.24893	0.452736	0.83522	0.359066	0.14831	0.382484	0	0.14831	0.0936695	0.0156116	2.55249	0.858637	0	0.0156116	0	0.429319	0	0.00780579	0	0.0156116	0.0468348	0.0234174	0.0156116	0.187339	0.039029	0	0.0858637	0	0.0156116	0	0	0.00780579	0	0	0	0	0	0.0156116	0
	F8P4_P	8	4	16.1283	24.7143	24.5086	1.53131	5.91955	10.7877	6.39951	0.670425	0.358068	0.502819	0.457108	0.251409	5.31769	0.00761847	0.0533293	0.0838031	0.106659	0.967545	0.373305	0	0.0533293	0.0304739	0.426634	0	0.00761847	0	0.0228554	0.0380923	0.0228554	0	0	0.0457108	0	0.144751	0	0.00761847	0	0	0.00761847	0	0	0	0.0304739	0	0	0
	F8P5_P	8	5	20.0322	32.8969	17.4745	0.650892	11.1341	4.07382	4.32652	1.28647	0.0153151	0.214412	0.183781	1.0108	4.67877	0	0.191439	0.359905	0.0459453	0.00765755	0	0	0.00765755	0	0.995482	0.00765755	0.00765755	0	0	0.0612604	0	0	0	0.130178	0	0.130178	0	0	0	0	0	0	0	0	0.0229727	0	0	0
		average	3.51613	16.1768	34.713	14.8812	2.19175	5.59323	2.63784	4.65727	0.658056	0.552658	0.423473	0.565461	0.674961	10.7468	0.0111857	0.12693	0.110235	2.60243	1.07041	0.184768	0.0163621	0.025003	0.118574	0.627381	0.0135306	0.00779708	0.018895	0.0584194	0.0232064	0.0585818	0.0127522	0.033561	0.0597839	0.000991775	0.0501825	0.000989879	0.00545963	0.0141291	0.00198687	0.00322658	0.0177331	0.000373577	0.000745751	0.00495281	0	0.000995743	0.000123774
Note: 1 Only the relative abundance >0.1% of family were included.
[truncated: 77 more columns]

## Sheet: Supplementary Table 3.3
Suppementary Table 3.3 Summary of the relative abundance of genus in both of liquid and solid fractions in the effluent digesta1
Fractions	Groups	fermenters	periods	unclassified	Prevotella	Butyrivibrio	Ruminococcus	Pseudobutyrivibrio	Succiniclasticum	YRC22	Fibrobacter	BF311	Succinivibrio	Treponema	CF231	Clostridium	Oscillospira	Ruminobacter	Comamonas	Coprococcus	Desulfovibrio	Streptococcus	Adlercreutzia	Acinetobacter	Anaeroplasma	Anaerovibrio	Mogibacterium	Selenomonas	Burkholderia	Rummeliibacillus	Shuttleworthia	Blautia	Bulleidia	Schwartzia	RFN20	Anaerostipes	Escherichia	SHD_231	Sphaerochaeta	Atopobium	Stenotrophomonas	Succinimonas	Soehngenia	Achromobacter	Bacteroides	Moryella	p_75_a5	Proteus	Pyramidobacter
Liquid	F1P2_L	1	2	40.0355	27.7769	6.37262	2.68809	5.80874	1.76889	1.92337	1.08142	0.664298	0.57933	1.66847	0.880581	0.648849	0.486637	0.0772439	0.146763	0.625676	0.19311	3.36784	0.270354	0.0617951	0.146763	0.0772439	0.308976	0.216283	0.0308976	0.038622	0.12359	0.254905	0.285803	0.100417	0.200834	0.19311	0	0.115866	0.208559	0.115866	0.0154488	0.0154488	0	0	0.0540708	0.0463464	0.0463464	0.0154488	0.038622
	F1P3_L	1	3	11.2041	46.0978	1.26621	0.214872	0.690661	0.682987	0.821119	0.214872	0.00767401	23.1755	0.567877	0.245568	0.122784	0.03837	2.06431	0	0.130458	0.0844141	0.283938	0.03837	0.015348	0.00767401	0.0767401	0.138132	0.260916	0.00767401	0	0.0997621	0	1.68828	0.15348	0.046044	0	0.00767401	0.00767401	0.00767401	0	0	0	0	0	0.015348	0.015348	0	0	0.023022
	F1P4_L	1	4	19.6952	36.4199	2.01903	1.22225	1.74828	0.758103	1.10621	0.905082	0.224337	13.7851	1.57036	0.61886	6.27369	0.146979	0.448673	0.0154715	1.09074	0.061886	9.5227	0.131508	0.00773575	0.394523	0.0773575	0.154715	0.100565	0	0.0386787	0.0773575	0.139243	0.0154715	0.1083	0.0232072	0.061886	0	0	0	0	0	0	0	0	0.239808	0.0386787	0	0	0.0232072
	F1P5_L	1	5	38.5172	25.2444	0.58511	0.0769882	0.477327	1.90931	1.3396	0.923859	0.00769882	17.3147	1.07784	0.246362	0.800677	0.123181	0.00769882	0.00769882	0.0692894	0.115482	0.0769882	0.0461929	0	0	0.338748	0.146278	0.615906	0.00769882	0	0.0153976	0	0.446532	0.161675	0	0	0	0	0	0	0	0	0	0	0.0923859	0.00769882	0	0.00769882	0.0538918
	F2P2_L	2	2	22.9493	33.3587	3.57632	0.852229	6.71892	1.17942	1.33161	0.859839	0.715264	0.692436	5.10577	0.273931	0.350023	0.28154	0.243494	0	0.768528	0.0684827	18.1479	0.144575	0.00760919	0.220667	0.342414	0.205448	0.205448	0.0152184	0.00760919	0.0684827	0.0152184	0.167402	0.0684827	0.175011	0.038046	0	0.0532643	0.235885	0.038046	0.00760919	0.0152184	0	0.00760919	0.0684827	0.0228276	0.0228276	0	0.0228276
	F2P3_L	2	3	42.6948	28.4632	0.780767	0.41744	0.958565	2.13358	1.32189	0.525665	0.0618429	5.16388	0.247372	0.363327	0.827149	0.146877	2.74428	0.0309215	0.401979	0.108225	0.0541126	0.0386518	0.00773036	0.0773036	0.108225	0.185529	0.231911	0.00773036	0.0154607	0.0231911	0.00773036	0.749845	0	0.0154607	0.00773036	0.0154607	0.0154607	0	0	0	0	0	0	1.4765	0.00773036	0.00773036	0.00773036	0.085034
	F2P5_L	2	5	53.3518	12.8069	0.808127	0.330947	1.75479	0.169322	1.40075	0.084661	0.00769645	4.00216	0.207804	0.0769645	1.92411	0.100054	0.0461787	0.00769645	0.177018	0.0923574	11.6062	0.0230894	0.0153929	0.361733	0.0692681	0.100054	0.00769645	0.00769645	0	0.153929	0.115447	0.0692681	0.777342	0.00769645	0	0.0923574	0	0.00769645	0	0	0	0	0	0.184715	0	0	0	0
	F3P2_L	3	2	57.6409	30.3341	1.18492	0.336366	0.550417	1.69712	0.856204	1.08554	0.00764468	0.252274	0.772112	0.3593	0.382234	0.22934	0.695665	0	0.481615	0.137604	0.0764468	0.0611574	0.0305787	0.0611574	0.764468	0.168183	0.596285	0.00764468	0	0.00764468	0.00764468	0.0688021	0.00764468	0.00764468	0.0152894	0.0152894	0	0	0	0.0305787	0.397523	0	0	0.0764468	0.0152894	0	0	0.0764468
	F3P3_L	3	3	39.7203	34.7294	2.49924	1.3528	0.833079	1.71966	1.84959	1.65851	0.397432	2.26231	1.15408	0.351574	0.519719	0.328646	1.52858	0.0152858	0.833079	0.175787	0.122287	0.267502	0.0305717	0.259859	0.137573	0.18343	0.214002	0.0687863	0.0764292	0.0611434	0	0.557933	0.0229288	0.206359	0.0229288	0	0.0687863	0.0458575	0.0535005	0	0.00764292	0	0	1.7273	0.0229288	0.114644	0.0305717	0.0840721
	F3P4_L	3	4	26.7047	34.2091	0.816704	0.346714	0.801294	0.77818	2.15733	0	0	19.1771	0.1618	0.408352	1.01703	0.0847523	0.138686	0.00770475	0.508514	0.0539333	0.100162	0.0231143	0.00770475	0	0.115571	0.254257	0.130981	0.00770475	0.00770475	0.00770475	0	2.44241	0.0385238	0	0	0	0	0	0	0.00770475	0	0	0	0.130981	0.0231143	0	0	0.061638
	F3P5_L	3	5	57.5491	24.8555	0.462428	0.346821	0.300578	1.27168	0.647399	0.315992	0.1079	6.24277	0.300578	0.177264	0.400771	0.1079	0.0847784	0	0.169557	0.0924855	0.192678	0.0693642	0	0.0231214	0.0847784	0.0308285	0.277457	0	0	0.0693642	0.00770713	0.0154143	0.1079	0.00770713	0	0.0385356	0	0.00770713	0.0154143	0	0.00770713	0	0	0.0539499	0	0	0.0154143	0.0231214
	F4P2_L	4	2	31.9484	42.347	0.721911	0.245757	0.74495	1.78942	0.998387	0.0076799	0	0.145918	0.291836	0.168958	0.453114	0.115199	0.79871	0	0.176638	0.076799	0.0460794	0.0537593	0	0	1.32862	0.215037	1.42078	0	0	0.0460794	0	11.7579	0.0230397	0	0	0	0	0	0	0.0076799	0.0076799	0	0	0.0844789	0	0	0	0.0307196
	F4P3_L	4	3	25.8806	41.0949	2.37366	4.28025	0.313936	2.48086	1.74579	2.05972	0.398162	12.9173	1.61562	0.25268	0.467075	0.390505	0.245023	0	0.558959	0.130168	0.413476	0.145482	0	0.183767	0.0612557	0.130168	0.0842266	0	0	0.160796	0	0.306279	0.0229709	0.122511	0	0.00765697	0.0612557	0.137825	0.0689127	0	0.00765697	0	0	0.0995406	0.0459418	0.0459418	0.00765697	0.0306279
	F4P4_L	4	4	21.1078	41.7456	2.57299	1.30961	1.59464	1.46368	0.924428	1.9413	0.762653	4.93028	1.47908	0.716432	6.82536	0.138664	0.130961	0.00770357	0.462214	0.130961	9.70649	0.146368	0.0308143	0.354364	0.392882	0.0616285	0.292736	0.053925	0	0.00770357	0.0154071	0.00770357	0.0385178	0.161775	0.00770357	0.0154071	0.00770357	0.0770357	0.0154071	0	0	0	0	0.0462214	0.0385178	0.00770357	0	0.0308143
	F4P5_L	4	5	27.5902	31.5472	1.32414	1.22348	1.84296	1.64937	1.81973	1.14604	0.0464612	21.0547	0.859532	0.201332	0.836302	0.147127	0.147127	0.0232306	0.464612	0.0464612	0.162614	0.100666	0.0464612	0.472356	0.0387177	0.0774353	0.0619483	0.0309741	0.0232306	0.100666	0	0.0851789	0.24005	0.0619483	0.0232306	0.0387177	0.0309741	0.0309741	0.00774353	0.00774353	0	0	0	0.108409	0.0232306	0.0309741	0.0154871	0.0309741
	F5P2_L	5	2	54.4203	26.7754	0.738632	0.41548	0.807879	1.87736	0.746326	0.423175	0	0.223128	0.661691	0.33854	0.284681	0.100023	7.32477	0	0.777102	0.107717	0.246211	0.0461645	0	0.00769408	1.26183	0.100023	0.215434	0.0153882	0	0.0384704	0.00769408	1.70039	0.0153882	0.0153882	0	0	0	0	0	0	0.0230822	0	0	0.107717	0	0.00769408	0	0.0461645
	F5P3_L	5	3	40.3819	37.1759	1.95622	3.59416	0.628784	1.87859	1.42059	2.20463	0.512343	0.752989	1.42835	0.605496	0.613259	0.248409	0.318274	0.0388138	1.14889	0.131967	3.73389	0.155255	0.0388138	0.116442	0.0155255	0.131967	0.0465766	0.0310511	0	0.0232883	0	0.124204	0	0.0853905	0.00776277	0	0.00776277	0.0621022	0.0310511	0	0	0	0	0.0621022	0.0310511	0.0155255	0	0.0232883
	F5P4_L	5	4	18.713	59.1297	1.24548	1.15323	0.54586	1.31468	0.499731	1.26855	0.322903	3.84408	0.369032	0.430537	2.75236	0.0538172	0.046129	0	0.46129	0.138387	3.32129	0.0691935	0	0.0538172	0.0615053	0.0153763	0.146075	0.00768817	0	0.0691935	0.00768817	0.00768817	0.161452	0.0768817	0.00768817	0	0.0153763	0.0153763	0	0	0	0	0	0.0307527	0.046129	0.00768817	0	0.0384408
	F5P5_L	5	5	35.1304	28.2098	6.12526	4.02233	0.74176	2.83704	7.5476	0.237057	0.458821	0.0305881	0.389998	0.214116	6.82114	0.466468	0.0688231	0.015294	0.581173	0.198822	2.86763	0.191175	0.0841172	0.879407	0.022941	0.290587	0.0382351	0.0382351	0.0841172	0.0305881	0.022941	0.0764701	0	0.0688231	0.015294	0	0.0382351	0.107058	0.0611761	0.015294	0.00764701	0	0	0.0917642	0.107058	0.0305881	0	0.0458821
	F6P2_L	6	2	46.0847	25.4422	4.78458	3.40892	2.13908	1.935	2.6833	1.32275	2.01814	0.619803	1.77627	0.937264	1.22449	0.445956	0.0529101	0.0377929	1.48148	0.219199	0.0831444	0.272109	0.0226757	0.362812	0.0453515	0.302343	0.0453515	0.0831444	0.0529101	0.0529101	0.10582	0.249433	0.0453515	0.173847	0.0831444	0.0151172	0.0755858	0.151172	0.128496	0.00755858	0.0453515	0	0	0.0982615	0.0226757	0.0982615	0.00755858	0.0302343
	F6P3_L	6	3	39.4344	39.6796	0.452211	0.160957	1.3413	0.582509	1.234	0	0	6.37694	0.0076646	0.0689814	0.513528	0.0689814	0.536522	0.0076646	0.260596	0.0459876	0.038323	0.0459876	0.0076646	0.0153292	0.0919752	0.122634	0.0613168	0	0	0.0076646	0	1.83184	0.0229938	0	0.0076646	0.0076646	0	0	0	0	0	0	0	0.0919752	0.0076646	0	0	0.0153292
	F6P4_L	6	4	39.1614	30.0157	3.34639	1.97492	1.11285	1.63793	2.64107	1.12069	2.32759	0.305643	0.752351	0.822884	8.63636	0.117555	0.164577	0.023511	1.11285	0.203762	1.74765	0.125392	0.0783699	0.525078	0.0626959	0.266458	0.117555	0.0548589	0.00783699	0.0626959	0.109718	0.023511	0.0548589	0.289969	0.125392	0.015674	0.039185	0.23511	0.0470219	0	0	0	0	0.0626959	0.117555	0.031348	0.00783699	0.0626959
	F6P5_L	6	5	26.7325	31.7648	2.06113	2.24002	0.832231	1.71891	2.66003	0.412227	0.528895	2.61336	1.1589	0.505561	0.777786	0.451116	0.21778	0.00777786	0.894454	0.101112	15.0424	0.0855565	0.0388893	0.318892	0.0855565	0.0933344	0.210002	0.0622229	0	0.311115	0.0233336	0.0855565	0.0466672	0.116668	0.0622229	0	0	0.342226	0.0155557	0	0.00777786	0	0	0.0155557	0.0700008	0.0311115	0	0.0388893
	F7P2_L	7	2	35.2892	26.848	6.44198	3.63079	2.68097	1.60092	2.45117	0.949828	2.49713	0.337036	1.2792	0.643432	0.674071	0.497894	0.076599	0	3.16354	0.206817	7.75948	0.252777	0.130218	0.375335	0.076599	0.191498	0.137878	0.076599	0.0382995	0	0.245117	0.160858	0.0153198	0.260437	0.0536193	0.0076599	0.107239	0.382995	0.0306396	0	0	0	0	0.0306396	0.0306396	0.0612792	0	0.0459594
	F7P3_L	7	3	21.8465	46.6265	1.91447	0.0385981	1.26602	0.254748	0.424579	0.00771962	0	11.6335	0.0540374	0.100355	0.316505	0.131234	0.370542	0.0231589	0.20843	0.0694766	0.440019	0.061757	0.0231589	0.061757	0.0308785	0.138953	0.0849159	0.0231589	0	0.0385981	0	4.24579	0.316505	0.00771962	0	0.00771962	0	0	0	0.00771962	0	0	0	0.0540374	0	0	0	0.00771962
	F7P4_L	7	4	19.918	48.1172	1.14436	0.672698	0.935591	0.96652	2.2114	0	0	9.1858	0.239697	0.672698	3.11606	0.162375	0.146911	0.00773216	1.09797	0.0695894	0.78868	0.0695894	0.0154643	0.100518	0.146911	0.0927859	0.115982	0	0	0.0850537	0.0154643	2.72172	0.10825	0	0.00773216	0	0	0.0309286	0	0	0	0	0	0.162375	0.0309286	0.00773216	0.00773216	0.131447
	F7P5_L	7	5	10.5569	33.7209	0.795594	0.481946	0.925643	0.841493	1.88188	0.543146	0.0917993	13.4027	0.589045	0.237148	2.83813	0.191248	0.0841493	0.0764994	0.413097	0.122399	12.041	0.0305998	0.0611995	0.0917993	0.0611995	0.0994492	0.0152999	0.0229498	0	0.0688494	0.0841493	5.37026	0.175949	0.0688494	0.00764994	0.0152999	0	0.0152999	0.00764994	0.0152999	0	0	0.00764994	2.03488	0.0152999	0.0152999	0	0.0229498
	F8P2_L	8	2	44.4728	47.0447	1.36339	0.340847	0.720428	0.859865	0.433806	0.309861	0	0.224649	0.433806	0.40282	0.387327	0.271129	0.131691	0	0.139438	0.100705	0.216903	0.0774653	0.00774653	0.17817	0.635216	0.185917	0.573243	0	0.00774653	0.00774653	0	0.0154931	0.00774653	0.0309861	0	0	0	0.00774653	0	0	0.224649	0	0	0.0309861	0	0.00774653	0.00774653	0.0309861
	F8P3_L	8	3	34.6501	42.2141	4.226	3.12356	0.390446	1.04884	2.40392	2.57235	2.03644	0.0076558	1.46226	0.566529	0.888072	0.375134	0.0535906	0	1.40101	0.130149	0.0842137	0.206706	0	0.43638	0.038279	0.336855	0.0229674	0	0	0.0229674	0.0153116	0.222018	0.0076558	0.107181	0.0612464	0.0076558	0.0612464	0.14546	0.0535906	0	0	0	0	0.0612464	0.076558	0.107181	0.0153116	0.0306232
	F8P4_L	8	4	8.28896	37.1845	3.78946	1.49726	2.67037	0.64058	1.49726	0.262406	0.0385892	4.09045	0.432199	0.362738	3.2029	0.239253	0.540249	0	1.52813	0.115768	25.9551	0.0385892	0.0154357	0.231535	0.00771784	0.154357	0.0617427	0	0	0.246971	0.339585	0.771784	0.409045	0.0154357	0	0	0	0.0231535	0.0231535	0	0	0	0	1.2117	0.00771784	0.0154357	0	0.0154357
	F8P5_L	8	5	61.4335	0.146435	0.154143	0.192678	2.85164	1.00963	0.00770713	0	0	0.0385356	0	0.154143	0.339114	0.0770713	0	0.00770713	0.0462428	0.0693642	23.7225	0.146435	0.0231214	0	0.0231214	0.0539499	0.0385356	0	0	0.0231214	0.100193	0.0924855	0.2158	0	0	0	0	0	0	0.00770713	0	0	0	1.49518	0	0	0.00770713	0.00770713
Solid	F1P3_P	1	3	23.6688	43.4018	5.34805	0.339559	2.60843	2.40778	2.4155	0.563359	0	8.71276	0.277821	0.524772	0.177497	0.0694552	1.64377	0	0.416731	0.154345	0.0926069	0.208365	0.00771724	0	0.100324	0.162062	0.108041	0.00771724	0	0.208365	0	2.52354	0.36271	0	0	0	0	0	0	0	0	0	0	0	0	0	0	0.0231517
	F1P4_P	1	4	24.9153	33.8367	7.81972	0.493066	4.90755	4.87673	3.77504	0.385208	0.0385208	1.69492	0.0847458	2.14176	1.40216	0.269646	0.50077	0	1.6641	0.100154	1.42527	0.107858	0.00770416	0.00770416	0.0539291	0.0924499	0.107858	0	0	0.539291	0.100154	1.55624	1.72573	0	0	0	0	0	0	0.00770416	0	0	0	0.1849	0	0.0231125	0	0.0385208
	F1P5_P	1	5	87.8099	0.184814	0.100108	0.0231018	3.12644	0.746958	0.0077006	0	0	0.0231018	0	0.38503	0.277222	0.0539042	0	0	0.0077006	0.0308024	1.66333	0.0231018	0	0	0.0077006	0.0154012	0.0308024	0	0	0.0693054	0.0231018	0.107808	0.315725	0	0	0	0	0	0	0	0	0	0	0.600647	0	0	0	0.0077006
	F2P2_P	2	2	29.2956	23.7749	10.0536	2.07504	16.2634	5.80398	3.75957	0.375191	0.17611	0.459418	0.811639	0.283308	2.18989	0.237366	0.0995406	0	0.765697	0.313936	0.574273	0.283308	0.00765697	0.00765697	1.25574	0.0689127	0.183767	0	0.00765697	0.107198	0	0.0842266	0.32925	0	0.00765697	0	0	0.0153139	0	0	0.00765697	0	0	0	0	0.0306279	0	0.0689127
	F2P3_P	2	3	20.7987	43.9674	2.57772	0.546322	4.25516	8.04094	4.88612	0	0	2.30071	0.0153894	0.584795	2.26993	0.23084	2.15451	0.023084	2.25454	0.0923361	0.023084	0.00769468	0.0461681	0	0.423207	0.130809	0.0923361	0.0307787	0	0.0615574	0	1.22345	0.0153894	0	0	0	0	0	0	0	0.00769468	0	0	1.40043	0.0153894	0	0	0.184672
	F2P4_P	2	4	21.6941	50.9081	6.26014	1.2984	2.23356	1.71574	1.87804	0	0	3.8952	0.0772857	0.564186	1.07427	0.208671	0.131386	0	2.99869	0	0.131386	0.0850143	0	0.146843	0.278229	0.0695572	0.0850143	0.00772857	0	0.177757	0	2.57361	0.2705	0	0	0.00772857	0	0	0	0.00772857	0	0	0	0.0463714	0.0154571	0.0154571	0	0.0772857
	F2P5_P	2	5	16.6833	40.5243	4.65903	1.34543	4.01322	2.06812	3.13677	0.584301	0.0538172	7.2807	0.184516	0.261398	1.46844	0.222957	0.130699	0.0307527	1.6222	0.138387	0.507419	0.00768817	0.0307527	0.00768817	0.161452	0.0538172	0.0307527	0	0	0.222957	0	5.73537	0.668871	0	0.00768817	0.00768817	0	0	0	0	0	0	0	1.18398	0	0	0	0.00768817
	F3P2_P	3	2	43.1449	29.8085	5.90524	0.732433	1.83871	6.22568	1.10628	0.389105	0	0.167849	0.267033	0.389105	3.37224	0.251774	0.289921	0	1.75479	0.289921	0.030518	0.0762951	0.0228885	0.00762951	2.18204	0.106813	0.228885	0	0	0.0839246	0	0.213626	0.0686656	0	0	0.00762951	0	0	0	0.00762951	0.282292	0	0	0	0	0	0	0.144961
	F3P3_P	3	3	38.3953	32.6196	7.00244	2.99451	2.71259	3.10881	2.7964	0.8153	0.358123	0.236208	0.350503	0.266687	1.76775	0.563852	1.6306	0	1.82109	0.259067	0.0304785	0.312405	0.0228589	0.0228589	0.426699	0.0914355	0.060957	0	0.0152393	0.106675	0	0.182871	0.0685767	0	0.0304785	0	0.0228589	0.00761963	0.0152393	0	0.00761963	0	0	0	0.0838159	0.243828	0	0.0533374
	F3P4_P	3	4	38.9223	28.0441	8.96223	3.19856	4.69227	2.89356	2.33049	0.71166	1.21999	0.242434	0.273715	0.594354	3.52702	0.242434	0.0938453	0.00782044	1.91601	0.187691	0.140768	0.226793	0.0391022	0.0312818	0.430124	0.070384	0.148588	0.0156409	0	0.070384	0	0.101666	0.17205	0	0.070384	0	0.00782044	0.0156409	0	0	0	0	0	0	0.0782044	0.0156409	0	0.0625635
	F3P5_P	3	5	34.8182	35.9587	4.68427	3.63567	3.19173	3.52851	2.6483	0.512821	0.160735	1.05626	0.336778	0.520475	2.87792	0.413318	0.0688863	0.00765404	1.85993	0.122465	1.17872	0.183697	0.0306162	0.122465	0.313816	0.0688863	0.122465	0.00765404	0	0.298507	0	0.0995025	0.168389	0.0153081	0.0153081	0	0	0.00765404	0	0	0	0	0	0	0.0459242	0.0459242	0	0.0459242
	F4P2_P	4	2	15.0066	57.794	2.14712	0.0620107	2.97651	3.91443	1.55027	0	0	0.093016	0.00775134	0.147275	0.69762	0.0775134	0.23254	0	0.953414	0.0775134	0.00775134	0.0155027	0	0	1.44175	0.0852647	0.325556	0	0	0.0775134	0	11.1154	0.100767	0	0	0	0	0	0	0.00775134	0	0	0	0.0310053	0	0	0	0.0155027
	F4P3_P	4	3	29.9033	38.8603	6.15061	4.17836	2.30745	3.67166	2.60368	1.30964	0.265045	2.88432	0.327409	0.249454	2.36202	0.288432	0.155909	0	2.3932	0.0467727	0.0155909	0.249454	0	0.0389772	0.319613	0.0779545	0.0389772	0	0	0.42875	0	0.241659	0.0467727	0	0	0	0.00779545	0	0.00779545	0	0	0	0	0	0.0545681	0.0467727	0	0.0311818
	F4P4_P	4	4	21.6237	55.5917	3.38209	3.5601	1.86518	2.86356	1.11446	1.1609	0.35601	1.16864	0.178005	0.433403	2.68555	0.046436	0.0386967	0	1.23829	0.0309574	0.294095	0.046436	0.0154787	0.154787	0.11609	0.023218	0.11609	0.0154787	0	0.263138	0	0.0309574	0.35601	0.0154787	0.00773934	0	0	0	0	0.00773934	0	0	0	0	0.0386967	0.0154787	0	0.0154787
	F4P5_P	4	5	54.2066	15.3418	2.99258	0.881534	1.97185	2.2425	3.17816	0	0	0.108259	0.00773276	0	0.835138	0.324776	0.162388	0.030931	1.11352	0.061862	0.572224	0.154655	0.0541293	0	2.14197	0.541293	0.255181	0	0.00773276	0.216517	0	11.1352	0.0231983	0	0.00773276	0	0	0	0.00773276	0.00773276	0.00773276	0	0	0.154655	0.0154655	0.030931	0	0.0773276
	F5P2_P	5	2	35.0889	38.7548	3.12452	0.170147	2.67595	6.41918	0.726991	0.0696056	0	0.108275	0.0386698	0.247486	0.525909	0.123743	3.64269	0.00773395	3.72003	0.185615	0.0309358	0.0464037	0.00773395	0	1.36891	0.0696056	0.108275	0	0	0.0541377	0	2.35886	0.0464037	0	0	0	0	0	0	0	0.00773395	0	0	0.0386698	0	0.00773395	0	0.0618716
	F5P3_P	5	3	33.9865	36.3566	6.37441	3.88041	3.71001	2.23066	4.09728	0.944931	0.123925	0.410503	0.263341	0.410503	2.1532	0.201379	0.178143	0	3.45442	0.0774533	0.193633	0.0851987	0.00774533	0.00774533	0.185888	0.0309813	0.0619627	0.0154907	0	0.0619627	0	0.0774533	0.0387267	0	0.00774533	0	0	0	0	0.00774533	0	0	0	0	0.0387267	0.0851987	0	0.0154907
	F5P4_P	5	4	25.4402	40.5414	6.94175	3.20329	3.68417	3.62988	2.39665	0.566199	0.279221	2.3346	0.108586	0.449857	3.87032	0.240441	0.209416	0	1.03932	0.108586	0.310246	0.0930738	0.00775615	0.00775615	0.853176	0.054293	0.155123	0.00775615	0	0.0387807	0	1.41162	0.116342	0	0	0	0	0	0	0.00775615	0	0	0	0	0.0310246	0.00775615	0	0.0620492
	F5P5_P	5	5	36.7178	40.2261	3.33024	0.627323	2.38538	6.04089	1.66512	0.890644	0.0309789	2.22274	0.123916	0.309789	1.82776	0.232342	0.13166	0	1.54895	0.0774473	0.100682	0.0619579	0	0	0.333024	0.0619579	0.116171	0	0	0.201363	0	0.0232342	0.340768	0	0	0.00774473	0	0	0	0	0.00774473	0	0	0	0.00774473	0	0	0.0154895
	F6P2_P	6	2	43.7034	18.8121	10.5047	4.00621	7.56988	1.42081	2.78727	0.613354	0.706522	0.139752	0.217391	0.349379	4.10714	0.458075	0.0310559	0.015528	2.70963	0.380435	0.00776398	0.248447	0.015528	0.015528	0.209627	0.108696	0.0698758	0.00776398	0.00776398	0.0621118	0.00776398	0.0854037	0.0698758	0	0.0698758	0.00776398	0.00776398	0.00776398	0.0232919	0	0.00776398	0	0	0	0.015528	0.108696	0	0.0310559
	F6P3_P	6	3	26.2805	47.4468	2.7075	0.69423	5.00617	1.23419	4.1191	0	0	2.47609	0	0.092564	2.12897	0.0848504	0.347115	0.00771367	1.20333	0.069423	0.023141	0.0848504	0.00771367	0.00771367	0.200555	0.0848504	0.046282	0	0	0.107991	0	2.00555	0.0617093	0	0.00771367	0	0	0	0	0.0308547	0	0	0	0.023141	0	0	0	0.0385683
	F6P4_P	6	4	21.5485	49.6972	2.98965	1.11154	2.844	2.58337	4.59946	0.00766577	0.0153315	5.57302	0.0153315	0.298965	0.827903	0.122652	0.0919893	0.00766577	1.27252	0.0229973	0.0383289	0.0306631	0.0153315	0	0.237639	0.168647	0.0766577	0.0229973	0	0.0919893	0	3.18896	0.0766577	0	0	0	0	0	0	0.00766577	0	0	0	0.0306631	0	0	0	0.0613262
	F6P5_P	6	5	33.5482	31.1464	4.32014	4.48128	4.91866	3.79834	3.031	1.4733	0.0383671	7.35881	0.176489	0.176489	1.63444	0.199509	0.0767342	0	1.46562	0.0383671	0.0690608	0.115101	0.0613874	0.00767342	0.107428	0.0537139	0.0460405	0.00767342	0	0.107428	0	0.0460405	0.422038	0	0.00767342	0	0.0153468	0	0.0230203	0.0230203	0	0	0	0	0	0.0460405	0	0.0153468
	F7P2_P	7	2	36.3387	19.9108	17.6959	2.39493	8.17876	2.49667	2.32449	0.767003	1.08789	0.234797	0.485247	0.297409	2.71582	0.493073	0.0547859	0	2.08187	0.493073	0.641778	0.242623	0.148705	0.0939188	0.258277	0.0469594	0.0860922	0.0156531	0.00782656	0.00782656	0	0.0704391	0.0704391	0.00782656	0.0234797	0	0.00782656	0.0313063	0	0	0	0	0	0	0.00782656	0.0391328	0	0.0626125
	F7P3_P	7	3	18.9984	53.6102	5.10093	0.0698758	4.44876	0.706522	1.00932	0	0	5.76863	0.00776398	0.0621118	0.947205	0.0465839	0.217391	0.00776398	0.310559	0.0232919	0.163043	0.108696	0.0232919	0.015528	0.0232919	0.0931677	0.0543478	0	0	0.248447	0	3.33851	0.986025	0	0	0	0	0	0	0.015528	0	0	0	0.015528	0	0	0	0.00776398
	F7P4_P	7	4	29.2522	54.2522	2.68158	1.87711	1.51701	1.81581	1.46338	0.436715	0.375421	0.528655	0.18388	0.337113	1.7392	0.122587	0.0766166	0	0.965369	0.04597	0.337113	0.0689549	0.00766166	0.191542	0.22985	0.0689549	0.04597	0.00766166	0	0.191542	0	0.0306466	0.206865	0.0306466	0	0	0	0	0.0153233	0	0	0	0	0.00766166	0.04597	0.0383083	0	0.00766166
	F7P5_P	7	5	69.6799	10.5629	2.05691	0.177853	3.84318	0.456233	4.11383	0.100526	0.0154655	0.781008	0.0463965	0.0695948	1.84813	0.0927931	0.0154655	0	0.208784	0.13919	0.440767	0.0231983	0.0154655	0.0154655	0.154655	0.061862	0.0231983	0	0.00773276	0.115991	0.00773276	0.0695948	2.52088	0	0	0	0	0	0	0	0	0	0	0.061862	0	0	0	0
	F8P2_P	8	2	37.7407	39.2407	7.30689	0.96652	2.55161	4.74755	1.06704	0.471662	0	0.0618573	0.10825	0.347947	1.41498	0.255161	0.123715	0	0.556715	0.278358	0.154643	0.239697	0	0.00773216	1.40725	0.201036	0.193304	0	0	0.0773216	0	0.0309286	0.115982	0	0	0	0	0	0	0	0.115982	0	0	0	0.0231965	0.00773216	0	0.123715
	F8P3_P	8	3	37.7644	32.2926	10.0617	3.40333	2.51346	2.52127	2.07634	1.24893	0.452736	0.109281	0.359066	0.218562	3.81703	0.413707	0.0624463	0	1.50652	0.14831	0.0156116	0.0702521	0.0156116	0	0.195145	0.039029	0.0312232	0	0	0.0312232	0	0.132698	0.0312232	0	0.0156116	0	0.0156116	0.00780579	0.0156116	0.0156116	0	0	0	0	0.0624463	0.0546405	0	0.0546405
	F8P4_P	8	4	36.7134	24.7143	5.19579	0.853268	3.37498	4.28158	10.0716	0.670425	0.274265	6.02621	0.44949	0.662807	2.56742	0.220936	0.342831	0.00761847	0.921835	0.0533293	0.106659	0.114277	0.0533293	0.0304739	0.266646	0.0228554	0.0914216	0	0.00761847	0.0838031	0	0.00761847	0.487582	0	0.129514	0	0	0	0	0.00761847	0	0	0	0.0838031	0.0304739	0.00761847	0	0.137132
	F8P5_P	8	5	35.6536	32.8969	3.31572	0.0918907	2.19772	9.08952	3.79049	1.28647	0	4.31886	0.160809	0.275672	2.16709	0.245042	0	0	0.903591	0.191439	0.0459453	0.0536029	0.00765755	0	0.727468	0.168466	0.199096	0.00765755	0	0.107206	0	0.604947	0.367563	0	0	0	0	0	0.00765755	0	0	0	0	0.0153151	0.0153151	0	0	0.0995482
			average	34.0717	34.713	3.86543	1.54139	2.67925	2.41996	2.21797	0.658056	0.326938	4.09935	0.549348	0.392854	1.87922	0.222866	0.523717	0.0106886	1.10135	0.126433	2.60218	0.11468	0.0240098	0.117213	0.372463	0.127902	0.161106	0.0135306	0.00742284	0.106984	0.0286947	1.39954	0.227838	0.0390812	0.0196442	0.00558782	0.0127522	0.0382411	0.0133693	0.00471661	0.0196711	0	0.000246115	0.22547	0.0241404	0.0255434	0.00248227	0.0460847
Note: 1 Only the relative abundance >0.1% of genus were included.
[truncated: 151 more columns]
