# Supplementary material for: Camelina Seed Supplementation at Two Dietary Fat Levels Change Ruminal Bacterial Community Composition in a Dual-Flow Continuous Culture System
Source: Front Microbiol. 2017 Nov 3;8:2147. doi: 10.3389/fmicb.2017.02147 (PMC5675879; doi:10.3389/fmicb.2017.02147)
Supplement: Supplementary file 2 [file Table_7.XLSX]

## Sheet: Supplementary Table 7.1
Supplementary Table 7.1 The correlation between the concentration of VFA and the relative abundance of genara
	Total VFA		Acetate		Propoinate		Butyrate		Isobutyrate		Isovalerate		Valerate		Bran-chain fatty acid		Acetate:propionate		Succinate		Lactate		Formate
Genus	Pearson's r	P-value	Pearson's r	P-value	Pearson's r	P-value	Pearson's r	P-value	Pearson's r	P-value	Pearson's r	P-value	Pearson's r	P-value	Pearson's r	P-value	Pearson's r	P-value	Pearson's r	P-value	Pearson's r	P-value	Pearson's r	P-value
Prevotella	0.1611	0.351667	-0.12911	0.430957	0.11314	0.497348	0.1172	0.475174	-0.18985	0.604333	-0.0193	0.8817	-0.01851	0.8865	-0.04411	0.790607	-0.15533	0.307826	0.22293	0.13035	0.19886	0.425667	-0.04365	0.822778
Butyrivibrio	0.33768	0.0438	0.42308	0.002	-0.40691	0.00428571	-0.06345	0.668786	-0.08656	0.906	-0.19804	0.263143	-0.34293	0.01725	-0.13267	0.446143	0.38266	0.00833333	-0.30364	0.0343125	-0.15776	0.4572	-0.20266	0.2105
Ruminococcus	0.35459	0.03525	0.58798	0.0005	-0.56638	0.0006	-0.07727	0.632778	-0.21352	0.604333	-0.37678	0.025	-0.41639	0.00342857	-0.33278	0.0705	0.46536	0.0012	-0.40881	0.00327273	-0.1169	0.590053	-0.4251	0.00675
Pseudobutyrivibrio	0.12578	0.495	0.11323	0.45708	-0.24561	0.101813	0.17055	0.317	-0.04953	0.906	-0.17168	0.327529	-0.0934	0.56436	-0.13564	0.446143	0.1087	0.471231	-0.04869	0.750517	-0.04773	0.827538	0.16178	0.309857
Succiniclasticum	-0.0637	0.74736	0.16146	0.338842	0.03429	0.879222	-0.23865	0.206	0.14484	0.67375	0.17036	0.327529	-0.25176	0.0854118	0.23969	0.217	0.21276	0.171167	-0.23677	0.114167	0.06078	0.819125	-0.25664	0.110308
YRC22	0.02411	0.913286	0.105	0.480808	-0.13658	0.395182	0.0769	0.632778	-0.20947	0.604333	-0.33505	0.0585	0.02678	0.865138	-0.33773	0.0705	0.17875	0.27015	-0.06367	0.698778	-0.16884	0.455077	0.00105	0.9937
Fibrobacter	0.27742	0.087	0.5754	0.0005	-0.43072	0.0025	-0.23941	0.206	-0.15787	0.67375	-0.21611	0.25	-0.43216	0.003	-0.16324	0.398813	0.39868	0.006	-0.39865	0.004	-0.03039	0.845897	-0.30654	0.0516
BF311	0.41108	0.0135	0.55714	0.0005	-0.51694	0.0006	-0.13532	0.401318	-0.05607	0.906	-0.27403	0.143571	-0.37853	0.009	-0.192	0.35425	0.49462	0.0012	-0.42504	0.00266667	-0.2401	0.34	-0.26496	0.102
Succinivibrio	-0.06676	0.74736	-0.42362	0.002	0.30616	0.0357692	0.20307	0.261692	-0.17839	0.604333	-0.1311	0.487696	0.51415	0.001	-0.17444	0.391071	-0.34101	0.021	0.47404	0.0006	0.02138	0.8712	0.3342	0.0306667
Treponema	0.25098	0.12275	0.31582	0.0286154	-0.31219	0.03375	-0.02531	0.874345	-0.03891	0.906	-0.10957	0.49575	-0.31323	0.0291429	-0.07735	0.642577	0.32553	0.02775	-0.42843	0.00266667	-0.14511	0.503625	-0.24406	0.1204
CF231	0.35955	0.03525	0.16161	0.338842	-0.20231	0.1722	0.07364	0.632778	0.14567	0.67375	-0.09578	0.518444	-0.23207	0.115833	-0.0122	0.9263	0.11518	0.45708	-0.38524	0.00553846	-0.15905	0.4572	-0.33361	0.0306667
Clostridium	0.04688	0.809667	0.13899	0.401857	-0.23944	0.107471	0.18057	0.30075	-0.05073	0.906	-0.27048	0.143571	-0.1438	0.361091	-0.25516	0.21	0.16702	0.288714	-0.02006	0.8791	0.08375	0.732818	-0.07329	0.666692
Oscillospira	0.28305	0.086	0.67169	0.0005	-0.62518	0.0006	-0.21361	0.260455	-0.03326	0.906	-0.1633	0.341167	-0.47415	0.001	-0.09784	0.57125	0.6205	0.0012	-0.52056	0.0006	-0.17848	0.444	-0.37949	0.0168
Ruminobacter	0.11502	0.509182	-0.12569	0.430957	0.38334	0.00733333	-0.27673	0.135857	0.19634	0.604333	0.30976	0.0858	-0.05277	0.789	0.30433	0.1086	-0.28299	0.0534375	-0.04627	0.750517	-0.08119	0.732818	0.01446	0.944172
Coprococcus	0.31854	0.058	0.32671	0.0261818	-0.19497	0.184143	-0.14186	0.387714	0.06578	0.906	-0.11606	0.487696	-0.36149	0.0117	-0.06354	0.699556	0.29017	0.0525	-0.4211	0.00266667	-0.25115	0.34	-0.44969	0.0045
Desulfovibrio	0.30222	0.069375	0.44164	0.00128571	-0.38183	0.00733333	-0.18648	0.30075	0.09244	0.906	0.07386	0.609	-0.41443	0.00342857	0.15743	0.399167	0.46071	0.0012	-0.4209	0.00266667	-0.23718	0.34	-0.19957	0.2105
Streptococcus	-0.20521	0.2055	-0.02028	0.905897	-0.07969	0.672625	0.20349	0.261692	-0.11888	0.843692	-0.22768	0.25	0.03571	0.865138	-0.23292	0.2199	-0.01077	0.9349	0.19493	0.191182	0.25355	0.34	0.12414	0.470045
Adlercreutzia	0.46249	0.006	0.5786	0.0005	-0.49834	0.0006	-0.18049	0.30075	-0.17744	0.604333	-0.21082	0.25	-0.42853	0.003	-0.1066	0.544696	0.46692	0.0012	-0.38006	0.00578571	-0.1878	0.444	-0.23958	0.12225
Anaeroplasma	0.00557	0.9657	0.2828	0.0518	-0.27496	0.0612	-0.0183	0.8877	-0.03306	0.906	-0.21601	0.25	-0.21573	0.1383	-0.22479	0.229636	0.30024	0.0456923	-0.18612	0.201522	-0.04823	0.827538	-0.24415	0.1204
Anaerovibrio	0.00833	0.9657	-0.09423	0.518111	0.34667	0.0174	-0.30722	0.11325	0.30803	0.501	0.64236	0.0015	-0.26702	0.0718	0.63179	0.0015	0.0484	0.738103	-0.22504	0.13035	0.13004	0.536667	-0.18212	0.2544
Mogibacterium	0.20138	0.205588	0.21888	0.163875	-0.06784	0.72036	-0.29148	0.129	0.03872	0.906	0.12392	0.487696	-0.12889	0.397625	0.16459	0.398813	0.17538	0.27015	-0.25425	0.0882353	-0.22511	0.345	-0.08387	0.62892
Selenomonas	0.04494	0.809667	-0.05783	0.702	0.31439	0.03375	-0.31479	0.11325	0.22891	0.604333	0.52058	0.0015	-0.21989	0.135632	0.50611	0.0015	-0.08873	0.555778	-0.17978	0.211625	0.05881	0.819125	-0.10134	0.55125
Shuttleworthia	-0.10641	0.535304	-0.14285	0.401857	-0.00263	0.9838	0.27322	0.135857	-0.17494	0.604333	-0.2454	0.204375	0.13703	0.375913	-0.28474	0.137	-0.05999	0.69525	0.37124	0.007	0.1764	0.444	0.03679	0.835929
Bulleidia	-0.11768	0.509182	-0.28301	0.0518	0.47476	0.0006	-0.14952	0.36915	0.02043	0.906	0.17267	0.327529	0.15705	0.318286	0.11407	0.525682	-0.28426	0.0534375	0.1927	0.191182	-0.13913	0.510176	0.17965	0.2544
Schwartzia	-0.2983	0.069375	-0.31809	0.0286154	0.0618	0.730731	0.38993	0.051	-0.07741	0.906	-0.20303	0.261923	0.33967	0.01725	-0.24802	0.21	-0.24704	0.100765	0.57988	0.0006	0.25353	0.34	0.36874	0.0185
Bacteroides	-0.14833	0.394579	-0.11701	0.456375	0.02846	0.885214	0.08471	0.632778	-0.02449	0.906	-0.09416	0.518444	0.25961	0.078	-0.08306	0.63372	-0.15789	0.307826	0.1367	0.35712	0.0311	0.845897	0.10843	0.534261
Megasphaera	-0.24423	0.128538	-0.49402	0.0005	0.21572	0.0944	0.34171	0.099	-0.03964	0.906	-0.11987	0.487696	0.64452	0.001	-0.17683	0.391071	-0.40564	0.00557143	0.63404	0.0006	-0.04055	0.842667	0.45904	0.0045
Acidaminococcus	-0.26549	0.100909	-0.39436	0.0045	0.29871	0.0394286	0.1686	0.317	0.0169	0.906	0.03678	0.803276	0.37363	0.00933333	-0.02348	0.88831	-0.44917	0.0015	0.47692	0.0006	0.21947	0.345	0.41923	0.00675
Bifidobacterium	-0.20709	0.2055	-0.00319	0.9804	0.22795	0.124667	-0.22946	0.2184	0.03148	0.906	0.09734	0.518444	-0.03055	0.865138	0.15418	0.399167	-0.37106	0.0105	0.4183	0.0027	0.25326	0.34	0.36064	0.0197143
Others1	-0.23576	0.1395	-0.15983	0.338842	0.00306	0.9838	0.1631	0.324158	-0.01557	0.906	-0.1149	0.487696	0.31194	0.0291429	-0.14067	0.446143	-0.1188	0.45708	0.12773	0.381692	-0.10322	0.6489	0.27469	0.0919091
Note: 1 others, the relative abundance of genus <0.1% of total sequences

## Sheet: Supplementary Table 7.2
Supplementary Table 7.2 The correlation between the concentration of long-chain fatty acids and the realtive abundacne of genera1
	C14:0		C14:1		C15:0		C15:1		C16:0		C17:1		C18:0		C181n9c		C18:1n9t		C18:2n6t		C18:2n6c		C20:0		C20:1		C18:3n3		C21:0		C18:2t10c12		C20:2		C22:0		C22:1n9		C20:3n3		C24:0		C24:1		Saturated		Unsaturated		PUFA
Genus	Pearson's r	P-value	Pearson's r	P-value	Pearson's r	P-value	Pearson's r	P-value	Pearson's r	P-value	Pearson's r	P-value	Pearson's r	P-value	Pearson's r	P-value	Pearson's r	P-value	Pearson's r	P-value	Pearson's r	P-value	Pearson's r	P-value	Pearson's r	P-value	Pearson's r	P-value	Pearson's r	P-value	Pearson's r	P-value	Pearson's r	P-value	Pearson's r	P-value	Pearson's r	P-value	Pearson's r	P-value	Pearson's r	P-value	Pearson's r	P-value	Pearson's r	P-value	Pearson's r	P-value	Pearson's r
Prevotella	-0.214	0.188307	-0.31946	0.03306	-0.22471	0.585075	0.00573	0.9834	-0.18846	0.20648	0.23098	0.389046	-0.02947	0.8201	0.16163	0.316535	0.07147	0.8149	0.26291	0.0807857	0.21645	0.139047	0.16242	0.37555	0.11848	0.433912	0.15332	0.323419	0.2233	0.195992	0.15352	0.423219	0.06816	0.642941	0.22346	0.167371	0.11462	0.453125	0.10399	0.555218	0.2307	0.20648	0.00673	0.9669	-0.08321	0.628575	0.23496	0.106333	0.24693
Butyrivibrio	0.17466	0.262015	0.25705	0.105608	-0.0228	0.989012	-0.07436	0.911406	0.28836	0.0476429	-0.10482	0.564445	0.30366	0.0339714	-0.16832	0.307722	0.17956	0.589425	-0.3437	0.0203	-0.41707	0.00203	-0.33686	0.05945	-0.47132	0.000414286	-0.43083	0.00161111	-0.2375	0.195992	-0.31819	0.06786	-0.4382	0.0029	-0.37182	0.0116	-0.46512	0.000483333	-0.29289	0.108957	-0.27088	0.12035	-0.4418	0.002175	0.28791	0.0397471	-0.32832	0.0222333	-0.46597
Ruminococcus	0.36821	0.0309333	0.40641	0.0058	0.24826	0.585075	0.15527	0.735311	0.47172	0.00145	-0.21439	0.389046	0.71772	0.000725	-0.46376	0.00145	0.04885	0.8149	-0.37117	0.0174	-0.66113	0.00058	-0.18221	0.323971	-0.61607	0.000414286	-0.63357	0.00058	-0.22773	0.195992	-0.27735	0.120557	-0.48461	0.00145	-0.40765	0.0058	-0.57635	0.000483333	-0.41329	0.0232	-0.3129	0.096425	-0.45335	0.002175	0.65413	0.00145	-0.64078	0.000725	-0.67108
Succiniclasticum	-0.05347	0.730156	0.14614	0.371752	0.028	0.989012	-0.08519	0.888253	-0.01146	0.952	-0.0025	0.9846	0.05306	0.732626	-0.01431	0.9121	-0.05094	0.8149	-0.14711	0.334686	-0.10443	0.506654	0.06148	0.767292	-0.00322	0.9802	-0.08654	0.569515	-0.22868	0.195992	-0.01215	0.9253	0.07265	0.641012	-0.11849	0.452652	-0.0204	0.90625	0.05248	0.788696	-0.06027	0.8091	0.00538	0.9669	-0.0201	0.8767	-0.02378	0.8544	-0.09707
YRC22	0.22328	0.180915	0.09189	0.576979	0.10902	0.734244	0.11864	0.837907	0.32368	0.0271545	0.03058	0.886364	0.35935	0.01189	-0.36918	0.0136714	0.10981	0.8149	-0.26375	0.0807857	-0.34595	0.0131615	-0.04731	0.8294	-0.28425	0.0429882	-0.33086	0.0178143	-0.02689	0.865443	0.01424	0.9253	-0.24245	0.11136	-0.18653	0.250082	-0.29939	0.0328063	-0.19532	0.265557	-0.08081	0.735219	-0.14263	0.3712	0.35834	0.00936923	-0.38495	0.0058	-0.35003
Fibrobacter	0.37734	0.0309333	0.39471	0.00725	0.2598	0.585075	0.10129	0.837907	0.41159	0.0087	-0.23414	0.389046	0.3909	0.0061625	-0.34547	0.0193333	0.13789	0.8149	-0.39788	0.0174	-0.47568	0.00058	-0.33274	0.05945	-0.52046	0.000414286	-0.50817	0.00058	-0.34007	0.0372857	-0.38555	0.0193333	-0.33261	0.0267444	-0.43593	0.0029	-0.48577	0.000483333	-0.21952	0.192962	-0.23101	0.20648	-0.44403	0.002175	0.4443	0.002175	-0.44372	0.00174	-0.51782
BF311	0.42901	0.0145	0.34382	0.0242875	0.11866	0.734244	-0.0027	0.9834	0.59244	0.00145	-0.29662	0.1856	0.63345	0.000725	-0.51806	0.00145	0.18137	0.589425	-0.55199	0.0029	-0.69235	0.00058	-0.43352	0.0116	-0.7016	0.000414286	-0.70365	0.00058	-0.32926	0.0372857	-0.38491	0.0193333	-0.58088	0.00145	-0.53728	0.00145	-0.66515	0.000483333	-0.33216	0.0696	-0.35412	0.096425	-0.56595	0.002175	0.64677	0.00145	-0.68637	0.000725	-0.73248
Succinivibrio	0.12182	0.4176	-0.19605	0.229644	0.1395	0.734244	0.18994	0.735311	0.00781	0.952	-0.14371	0.480494	0.03683	0.803921	-0.12168	0.477948	-0.05225	0.8149	0.16618	0.271633	0.14297	0.352745	0.08033	0.674313	-0.00762	0.9802	0.10601	0.498075	0.32948	0.0372857	0.01356	0.9253	-0.10516	0.482444	0.17432	0.282589	0.00486	0.9701	-0.2249	0.192962	0.12419	0.535126	0.01264	0.9669	0.10707	0.513804	-0.04981	0.78155	0.12108
Treponema	0.28194	0.0899	0.46614	0.000966667	0.16264	0.734244	0.01137	0.9834	0.32461	0.0271545	-0.31813	0.16965	0.2894	0.0435	-0.22274	0.169443	0.03282	0.828675	-0.37585	0.0174	-0.48587	0.00058	-0.35084	0.05945	-0.5256	0.000414286	-0.47717	0.00058	-0.42695	0.00725	-0.40601	0.0193333	-0.40647	0.0058	-0.49241	0.00145	-0.47909	0.000483333	-0.26436	0.10991	-0.29088	0.1131	-0.40599	0.00531667	0.36276	0.00936923	-0.46626	0.000725	-0.54376
CF231	0.24697	0.128083	0.24382	0.125369	0.17926	0.734244	0.00436	0.9834	0.1107	0.540919	-0.18483	0.389046	0.33445	0.0190917	-0.36709	0.0136714	0.06293	0.8149	-0.18147	0.229245	-0.21053	0.145138	-0.01306	0.9198	-0.32657	0.01856	-0.28314	0.0467625	0.0899	0.706295	-0.13892	0.480376	-0.22079	0.1363	-0.06203	0.704923	-0.26647	0.0619235	-0.15842	0.361372	0.02469	0.911781	-0.2095	0.164656	0.29297	0.0377	-0.25489	0.08265	-0.25214
Clostridium	0.27941	0.0899	-0.06998	0.656738	0.01847	0.989012	0.02027	0.9834	0.33773	0.0235222	-0.10243	0.564445	0.35229	0.0131818	-0.38131	0.0136714	0.24104	0.589425	-0.29915	0.0479818	-0.31307	0.0273429	-0.08124	0.674313	-0.35825	0.0110727	-0.36877	0.00773333	0.09079	0.706295	-0.09281	0.7221	-0.28717	0.0564385	-0.13012	0.43279	-0.37428	0.00783	-0.27299	0.10991	-0.132	0.535126	-0.33717	0.0238444	0.38849	0.0058	-0.30158	0.0356286	-0.31166
Oscillospira	0.19575	0.205094	0.53003	0.000966667	0.17999	0.734244	0.0096	0.9834	0.34245	0.0232	-0.05524	0.809342	0.43032	0.0029	-0.27189	0.0856818	0.05723	0.8149	-0.34311	0.0203	-0.59759	0.00058	-0.2888	0.105229	-0.48634	0.000414286	-0.49775	0.00058	-0.33378	0.0372857	-0.23606	0.234538	-0.38774	0.00745714	-0.43249	0.0029	-0.45855	0.000828571	-0.28211	0.108957	-0.31435	0.096425	-0.37364	0.0116	0.42686	0.0029	-0.49485	0.000725	-0.60225
Ruminobacter	-0.2632	0.102027	0.01083	0.9334	-0.11561	0.734244	-0.17276	0.735311	-0.29737	0.0421615	0.10439	0.564445	-0.31889	0.0256538	0.15857	0.316535	-0.05865	0.8149	0.37075	0.0174	0.21786	0.139047	0.15771	0.376829	0.19582	0.175657	0.22742	0.121639	0.00702	0.9568	-0.0868	0.72848	0.10927	0.480796	0.15355	0.356242	0.2058	0.149971	0.04766	0.788696	-0.0099	0.972639	0.13406	0.394005	-0.2716	0.0526833	0.24114	0.100647	0.23029
Coprococcus	0.20276	0.194471	0.2044	0.228907	0.03286	0.989012	-0.08313	0.888253	0.19699	0.201228	-0.04091	0.872552	0.40777	0.00414286	-0.37174	0.0136714	0.05686	0.8149	-0.18458	0.229245	-0.39283	0.00421818	-0.02531	0.875386	-0.35161	0.0118231	-0.37121	0.00773333	-0.14479	0.446088	-0.18173	0.423219	-0.28391	0.0564385	-0.19438	0.235806	-0.32351	0.0229769	-0.1895	0.271053	-0.21323	0.232242	-0.23577	0.12586	0.36718	0.00936923	-0.35746	0.0113364	-0.38706
Desulfovibrio	0.2124	0.188307	0.33251	0.0267444	-0.00837	0.995	-0.13542	0.837907	0.19121	0.20648	-0.02755	0.886364	0.07783	0.635216	-0.05813	0.758176	0.15936	0.696	-0.3489	0.0203	-0.35696	0.0106333	-0.28371	0.105229	-0.28688	0.0429882	-0.31505	0.02436	-0.4042	0.0106333	-0.28382	0.120557	-0.16955	0.259205	-0.37548	0.0116	-0.30492	0.0309333	0.03933	0.788696	-0.32356	0.096425	-0.31907	0.03335	0.11066	0.513804	-0.21884	0.123043	-0.37816
Streptococcus	0.26659	0.102027	-0.02545	0.874454	0.00082	0.995	0.16609	0.735311	0.27998	0.0531667	-0.35838	0.1218	0.14136	0.359995	-0.03004	0.845868	0.18554	0.589425	-0.25938	0.0808133	-0.12553	0.417348	-0.2402	0.174	-0.32731	0.01856	-0.20888	0.149785	0.04957	0.818135	-0.16602	0.423219	-0.35716	0.01595	-0.20439	0.214793	-0.32862	0.0219917	-0.28466	0.108957	-0.08717	0.725725	-0.29751	0.0421615	0.25787	0.0656316	-0.21778	0.123043	-0.18539
Adlercreutzia	0.11162	0.449732	0.47885	0.000966667	0.14533	0.734244	0.06705	0.922811	0.21476	0.159841	-0.18685	0.389046	0.41734	0.00338333	-0.08481	0.618908	-0.0066	0.9594	-0.26396	0.0807857	-0.45028	0.000725	-0.2893	0.105229	-0.45999	0.000725	-0.36901	0.00773333	-0.26905	0.125062	-0.3735	0.0203	-0.3963	0.00676667	-0.36057	0.0128889	-0.39605	0.005075	-0.26774	0.10991	-0.28044	0.1131	-0.34157	0.0238444	0.3603	0.00936923	-0.4206	0.0029	-0.46888
Anaeroplasma	0.28301	0.0899	0.18315	0.240547	0.03827	0.989012	0.05389	0.930109	0.37715	0.01566	-0.12131	0.530547	0.36238	0.01189	-0.25881	0.101983	0.19321	0.589425	-0.23926	0.0984389	-0.44429	0.000966667	-0.2415	0.174	-0.49077	0.000414286	-0.46089	0.000828571	-0.07706	0.727241	-0.16444	0.423219	-0.46066	0.00193333	-0.31795	0.03422	-0.4758	0.000483333	-0.3265	0.0696	-0.19002	0.3103	-0.418	0.00406	0.4565	0.00193333	-0.41267	0.0032625	-0.45405
Anaerovibrio	-0.28409	0.0899	0.12132	0.438278	-0.14116	0.734244	-0.16339	0.735311	-0.31036	0.034075	0.17473	0.389046	-0.17202	0.250367	0.35563	0.016675	-0.20736	0.589425	0.05637	0.712648	0.0485	0.7082	0.2433	0.174	0.22048	0.123395	0.11427	0.475348	-0.15997	0.401831	0.06719	0.833957	0.31001	0.0374364	0.05637	0.712648	0.2284	0.110925	0.18242	0.282569	-0.03241	0.895208	0.21375	0.162571	-0.31449	0.0247467	0.22074	0.123043	0.0907
Mogibacterium	-0.17225	0.262015	0.18992	0.237629	-0.07046	0.944594	-0.15595	0.735311	-0.09249	0.600058	0.17864	0.389046	-0.20155	0.177358	0.10561	0.521874	0.05969	0.8149	-0.01918	0.9052	-0.04907	0.7082	-0.09783	0.6206	0.09787	0.518319	-0.01283	0.9212	-0.13362	0.484139	0.05427	0.851465	0.0586	0.67425	-0.09079	0.583383	0.04774	0.765278	0.10518	0.555218	0.00203	0.9875	0.0715	0.673728	-0.17864	0.227581	0.10001	0.530821	-0.03842
Selenomonas	-0.28197	0.0899	0.18169	0.240547	-0.01994	0.989012	-0.10258	0.837907	-0.36136	0.01885	-0.05729	0.809342	-0.26542	0.0672438	0.43051	0.00483333	-0.19988	0.589425	0.07621	0.620154	0.22329	0.138347	0.19241	0.323971	0.24415	0.0899	0.22104	0.128668	-0.04894	0.818135	-0.02929	0.9253	0.26043	0.0847214	0.11994	0.452652	0.26351	0.0620278	0.1231	0.493725	0.0355	0.895208	0.1999	0.17429	-0.38941	0.0058	0.3195	0.0254308	0.2105
Shuttleworthia	0.12983	0.396543	-0.07347	0.656738	0.08461	0.875459	0.18172	0.735311	0.09097	0.600058	-0.12272	0.530547	0.07852	0.635216	-0.04699	0.771937	-0.04462	0.8149	-0.08207	0.61016	-0.06595	0.65583	-0.03364	0.862374	-0.1669	0.256782	-0.07887	0.58247	-0.0353	0.84347	-0.01702	0.9253	-0.19919	0.184074	-0.14137	0.395995	-0.18069	0.210777	-0.33857	0.0696	0.0724	0.759273	-0.12117	0.439035	0.18712	0.210685	-0.1829	0.204055	-0.10036
Bulleidia	-0.32784	0.067425	-0.20036	0.228907	-0.22355	0.585075	-0.16748	0.735311	-0.37407	0.01566	0.20255	0.389046	-0.26154	0.0682353	0.21016	0.19546	-0.18826	0.589425	0.34451	0.0203	0.28942	0.0418688	0.14937	0.3973	0.35008	0.0118231	0.35284	0.0109308	0.045	0.818135	0.05436	0.851465	0.23228	0.118218	0.24579	0.120908	0.35579	0.0118636	0.15657	0.361372	0.0523	0.8294	0.30848	0.0387545	-0.33827	0.0149143	0.2843	0.0485267	0.31873
Schwartzia	0.13959	0.368036	-0.34118	0.0242875	-0.04673	0.989012	0.11304	0.837907	0.03671	0.870446	-0.18514	0.389046	-0.11172	0.488335	0.04668	0.771937	0.07207	0.8149	-0.12058	0.441935	0.2078	0.145138	-0.11233	0.557815	-0.05654	0.711574	0.11416	0.475348	0.16466	0.401831	-0.01766	0.9253	-0.14129	0.344596	0.02263	0.892164	-0.0734	0.662128	-0.22075	0.192962	0.12057	0.535126	-0.10442	0.506654	-0.02099	0.8767	0.03575	0.840678	0.13339
Bacteroides	0.03452	0.79	-0.14249	0.371752	-0.00323	0.995	-0.04895	0.930109	0.00992	0.952	0.15133	0.46748	-0.1835	0.22243	-0.18073	0.289637	0.05944	0.8149	0.09561	0.555592	0.08091	0.617004	0.03235	0.862374	0.14405	0.33287	0.08514	0.569515	0.0848	0.707324	0.1538	0.423219	0.14183	0.344596	0.07342	0.661896	0.12645	0.412809	0.09749	0.568526	0.12588	0.535126	0.1994	0.17429	-0.06199	0.705146	0.06372	0.722332	0.10007
Megasphaera	0.04122	0.7772	-0.42899	0.003625	0.10762	0.734244	0.11718	0.837907	-0.03613	0.870446	0.02355	0.886364	-0.06477	0.688192	-0.1092	0.521874	-0.03745	0.828675	0.24277	0.0977471	0.28816	0.0418688	0.18427	0.323971	0.23316	0.104095	0.24465	0.0943353	0.48979	0.0029	0.22047	0.274211	0.18911	0.20445	0.36874	0.0116	0.22667	0.110925	-0.00766	0.9529	0.28752	0.1131	0.21611	0.162571	-0.0388	0.821237	0.11947	0.447609	0.29949
Acidaminococcus	-0.20735	0.191944	-0.3073	0.0398091	-0.12289	0.734244	-0.02386	0.9834	-0.34328	0.0232	0.15086	0.46748	-0.50281	0.000725	0.24813	0.115554	-0.0953	0.8149	0.24927	0.0918937	0.4518	0.000725	0.12883	0.485826	0.35865	0.0110727	0.43256	0.00145	0.15745	0.401831	0.13231	0.491872	0.23393	0.118218	0.26285	0.09425	0.31815	0.0242357	0.04205	0.788696	0.21939	0.228573	0.24045	0.123871	-0.4091	0.00414286	0.38783	0.0058	0.43142
Bifidobacterium	-0.14839	0.344824	-0.1285	0.421291	0.1153	0.734244	0.18258	0.735311	-0.26781	0.0639813	0.13272	0.518247	-0.51168	0.000725	0.2874	0.06815	-0.08001	0.8149	0.33775	0.02117	0.45962	0.000725	0.18536	0.323971	0.42649	0.00161111	0.45869	0.000828571	0.17105	0.401831	0.16951	0.423219	0.32774	0.02697	0.27425	0.0817273	0.3819	0.00708889	0.13734	0.438205	0.17905	0.3393	0.30096	0.0421615	-0.41288	0.00414286	0.42498	0.0029	0.45548
Others2	0.06896	0.662873	-0.06417	0.666141	0.04407	0.989012	-0.04968	0.930109	0.08795	0.600058	0.17894	0.389046	-0.20672	0.172389	-0.16837	0.307722	0.10161	0.8149	-0.01543	0.9052	0.07629	0.619708	-0.1695	0.36308	0.09458	0.518319	0.04787	0.737221	0.04412	0.818135	0.15818	0.423219	0.03407	0.7926	-0.00981	0.9397	0.04933	0.765278	0.08127	0.640537	0.13331	0.535126	0.06354	0.695665	-0.07813	0.633476	0.02925	0.850736	0.05701
1 . Uns: unsaturated fatty acids, Sat: saturated fatty acids, MUFA: monounsaturated fatty acids, PUFA: polyunsaturated fatty acids
2. others, the relative abundance of genus <0.1% of total sequences
[truncated: 3 more columns]
